# Supplementary material for: Biomimetic [MFe3S4]3+ Cubanes (M = V/Mo) as Catalysts for a Fischer–Tropsch-like Hydrocarbon Synthesis—A Computational Study
Source: Inorg Chem. 2024 Dec 27;64(1):479–94. doi: 10.1021/acs.inorgchem.4c04995 (PMC11734119; doi:10.1021/acs.inorgchem.4c04995)
Supplement: Supplementary file 1 — ic4c04995_si_001.zip [file ic4c04995_si_001.zip]

Archive with 89 entries (84 files):
- Mo-CO and V-CO (Table S10)/
- Mo-CO and V-CO (Table S10)/Mo-CHO(2+).xyz
- Mo-CO and V-CO (Table S10)/Mo-CHO(3+).xyz
- Mo-CO and V-CO (Table S10)/Mo-CHO(4+).xyz
- Mo-CO and V-CO (Table S10)/Mo-CO(1+).xyz
- Mo-CO and V-CO (Table S10)/Mo-CO(2+).xyz
- Mo-CO and V-CO (Table S10)/Mo-CO(3+).xyz
- Mo-CO and V-CO (Table S10)/V-CHO(2+).xyz
- Mo-CO and V-CO (Table S10)/V-CHO(3+).xyz
- Mo-CO and V-CO (Table S10)/V-CHO(4+).xyz
- Mo-CO and V-CO (Table S10)/V-CHOH(3+).xyz
- Mo-CO and V-CO (Table S10)/V-CO(1+).xyz
- Mo-CO and V-CO (Table S10)/V-CO(2+).xyz
- Mo-CO and V-CO (Table S10)/V-CO(3+).xyz
- Other Vanadium (Table S14)/
- Other Vanadium (Table S14)/CO2-Fe(ACN_2+).xyz
- Other Vanadium (Table S14)/CO2-Fe(ACN_3+).xyz
- Other Vanadium (Table S14)/CO2-FeFe(ACN_3+).xyz
- Other Vanadium (Table S14)/Fe-CH2COH2(3+).xyz
- Other Vanadium (Table S14)/Fe-CH2OH and Fe-CO separate (2+).xyz
- Other Vanadium (Table S14)/Fe-CH2OH and Fe-CO separate (3+).xyz
- Vanadium - 1CO (Table S1)/
- Vanadium - 1CO (Table S1)/Fe-CH2-S(2+).xyz
- Vanadium - 1CO (Table S1)/Fe-CH2-S(3+).xyz
- Vanadium - 1CO (Table S1)/Fe-CH2OH(2+).xyz
- Vanadium - 1CO (Table S1)/Fe-CH2OH(3+).xyz
- Vanadium - 1CO (Table S1)/Fe-CH2OH2(2+).xyz
- Vanadium - 1CO (Table S1)/Fe-CH2OH2(3+).xyz
- Vanadium - 1CO (Table S1)/Fe-CHO(2+).xyz
- Vanadium - 1CO (Table S1)/Fe-CHO(3+).xyz
- Vanadium - 1CO (Table S1)/Fe-CHO(ACN_2+).xyz
- Vanadium - 1CO (Table S1)/Fe-CHO(ACN_3+).xyz
- Vanadium - 1CO (Table S1)/Fe-CHOH(2+).xyz
- Vanadium - 1CO (Table S1)/Fe-CHOH(3+).xyz
- Vanadium - 1CO (Table S1)/Fe-CHOH(ACN_3+).xyz
- Vanadium - 1CO (Table S1)/Fe-CO(2+).xyz
- Vanadium - 1CO (Table S1)/Fe-CO(3+).xyz
- Vanadium - 1CO (Table S1)/Fe-CO(ACN_2+).xyz
- Vanadium - 1CO (Table S1)/Fe-CO(ACN_3+).xyz
- Vanadium - 1CO (Table S1)/Fe=CH2(3+).xyz
- Vanadium - 1CO (Table S1)/Initial(2+).xyz
- Vanadium - 1CO (Table S1)/Initial(ACN_2+).xyz
- Vanadium - 1CO (Table S1)/Initial(ACN_3+).xyz
- Vanadium - 1CO (Table S1)/S-CH3(2+).xyz
- Vanadium - 1CO (Table S1)/S-CH3(3+).xyz
- Vanadium - 2CO (Table S4)/
- Vanadium - 2CO (Table S4)/OC-Fe-CH2-S(2+).xyz
- Vanadium - 2CO (Table S4)/OC-Fe-CH2-S(3+).xyz
- Vanadium - 2CO (Table S4)/OC-Fe-CH2OH(ACN_2+).xyz
- Vanadium - 2CO (Table S4)/OC-Fe-CH2OH(ACN_3+).xyz
- Vanadium - 2CO (Table S4)/OC-Fe-CH2OH2(2+).xyz
- Vanadium - 2CO (Table S4)/OC-Fe-CH2OH2(3+).xyz
- Vanadium - 2CO (Table S4)/OC-Fe-CH3(2+).xyz
- Vanadium - 2CO (Table S4)/OC-Fe-CH3(3+).xyz
- Vanadium - 2CO (Table S4)/OC-Fe-CHO(ACN_2+).xyz
- Vanadium - 2CO (Table S4)/OC-Fe-CHO(ACN_3+).xyz
- Vanadium - 2CO (Table S4)/OC-Fe-CHOH(ACN_2+).xyz
- Vanadium - 2CO (Table S4)/OC-Fe-CHOH(ACN_3+).xyz
- Vanadium - 2CO (Table S4)/OC-Fe-CO(ACN_2+).xyz
- Vanadium - 2CO (Table S4)/OC-Fe-CO(ACN_3+).xyz
- Vanadium - 2CO (Table S4)/OC-Fe=CH2(2+).xyz
- Vanadium - 2CO (Table S4)/OC-Fe=CH2(3+).xyz
- Vanadium - 2CO to Products (Table S7)/
- Vanadium - 2CO to Products (Table S7)/Fe-CH2CH2(2+).xyz
- Vanadium - 2CO to Products (Table S7)/Fe-CH2CH2-S(2+).xyz
- Vanadium - 2CO to Products (Table S7)/Fe-CH2CH2-S(3+).xyz
- Vanadium - 2CO to Products (Table S7)/Fe-CH2CH3(2+).xyz
- Vanadium - 2CO to Products (Table S7)/Fe-CH2CH3(3+).xyz
- Vanadium - 2CO to Products (Table S7)/Fe-CHCH2-S(2+).xyz
- Vanadium - 2CO to Products (Table S7)/Fe-CHCH2-S(3+).xyz
- Vanadium - 2CO to Products (Table S7)/Fe-CHCH3-S(3+).xyz
- Vanadium - 2CO to Products (Table S7)/Fe-CHOH2CH2-S(3+).xyz
- Vanadium - 2CO to Products (Table S7)/Fe-CHOH2CH2-S(TransitionState_3+).xyz
- Vanadium - 2CO to Products (Table S7)/Fe-CHOH2CH3(3+).xyz
- Vanadium - 2CO to Products (Table S7)/Fe-CHOH2CH3(TransitionState_3+).xyz
- Vanadium - 2CO to Products (Table S7)/Fe-CHOHCH2-S(2+).xyz
- Vanadium - 2CO to Products (Table S7)/Fe-CHOHCH2-S(3+).xyz
- Vanadium - 2CO to Products (Table S7)/Fe-CHOHCH3(3+).xyz
- Vanadium - 2CO to Products (Table S7)/Fe-COCH2(2+).xyz
- Vanadium - 2CO to Products (Table S7)/Fe-COCH2-S(2+).xyz
- Vanadium - 2CO to Products (Table S7)/Fe-COCH2-S(3+).xyz
- Vanadium - 2CO to Products (Table S7)/Fe-COCH3(2+).xyz
- Vanadium - 2CO to Products (Table S7)/Fe-COCH3(3+).xyz
- Vanadium - 2CO to Products (Table S7)/Fe-COHCH2-S(2+).xyz
- Vanadium - 2CO to Products (Table S7)/Fe-COHCH2-S(3+).xyz
- Vanadium - 2CO to Products (Table S7)/Fe-COHCH3(2+).xyz
- Vanadium - 2CO to Products (Table S7)/Fe-COHCH3(3+).xyz
- Vanadium - 2CO to Products (Table S7)/S-CH2CH3(2+).xyz
- Vanadium - 2CO to Products (Table S7)/S-CH2CH3(3+).xyz
