# Supplementary material for: Biomimetic [MFe3S4]3+ Cubanes (M = V/Mo) as Catalysts for a Fischer–Tropsch-like Hydrocarbon Synthesis—A Computational Study
Source: Inorg Chem. 2024 Dec 27;64(1):479–94. doi: 10.1021/acs.inorgchem.4c04995 (PMC11734119; doi:10.1021/acs.inorgchem.4c04995)
Supplement: Supplementary file 1 — ic4c04995_si_001.zip [file ic4c04995_si_001.zip › Mo-CO and V-CO (Table S10)/Mo-CHO(2+).xyz]

26
symmetry c1
Mo       3.762689000      5.638518000      7.438352000
Fe       2.992128000      3.003822000      7.477683000
Fe       4.990010000      4.066214000      9.319367000
Fe       5.623406000      3.706475000      6.525966000
S        3.548968000      4.167910000      5.615311000
S        2.713831000      4.402356000      9.280897000
S        6.059997000      5.496304000      7.922261000
S        5.128252000      2.100668000      7.994745000
Cl       5.902174000      3.948739000     11.372602000
Cl       1.349289000      1.503925000      7.145281000
Cl       7.200458000      3.401113000      4.981008000
C        1.635975000      7.635183000      7.468989000
C        2.615604000      8.152295000      8.376778000
C        0.466893000      8.372797000      7.227733000
O        3.690917000      7.416714000      8.552772000
Cl      -0.695800000      7.720579000      6.104045000
C        2.384302000      9.383404000      9.009379000
C        0.244970000      9.610350000      7.870436000
Cl       3.603913000      9.985157000     10.100920000
Cl      -1.218410000     10.498886000      7.558004000
C        1.202195000     10.114814000      8.760934000
Cl       0.937277000     11.634590000      9.566199000
O        1.913052000      6.478212000      6.909435000
C        4.522366000      6.978845000      5.845042000
O        4.147720000      8.118728000      5.601174000
H        5.349397000      6.565304000      5.181031000
