# Supplementary material for: Biomimetic [MFe3S4]3+ Cubanes (M = V/Mo) as Catalysts for a Fischer–Tropsch-like Hydrocarbon Synthesis—A Computational Study
Source: Inorg Chem. 2024 Dec 27;64(1):479–94. doi: 10.1021/acs.inorgchem.4c04995 (PMC11734119; doi:10.1021/acs.inorgchem.4c04995)
Supplement: Supplementary file 1 — ic4c04995_si_001.zip [file ic4c04995_si_001.zip › Mo-CO and V-CO (Table S10)/Mo-CHO(3+).xyz]

26
symmetry c1
Mo       3.674350000      5.613566000      7.541641000
Fe       3.031709000      2.925891000      7.461240000
Fe       5.068952000      3.990674000      9.307866000
Fe       5.606149000      3.765915000      6.498390000
S        3.493120000      4.201404000      5.664786000
S        2.799587000      4.228242000      9.320063000
S        5.997386000      5.525601000      7.944726000
S        5.194748000      2.105470000      7.908392000
Cl       5.990951000      3.797724000     11.304829000
Cl       1.452068000      1.410946000      7.171629000
Cl       7.131388000      3.576325000      4.921359000
C        1.598463000      7.635931000      7.513610000
C        2.572850000      8.148305000      8.421783000
C        0.461467000      8.399051000      7.198934000
O        3.594574000      7.356649000      8.652413000
Cl      -0.692048000      7.741080000      6.084356000
C        2.390125000      9.415332000      9.002618000
C        0.287827000      9.664036000      7.782219000
Cl       3.598622000     10.003083000     10.098623000
Cl      -1.111389000     10.606882000      7.390539000
C        1.251295000     10.171317000      8.683210000
Cl       1.029819000     11.735319000      9.394084000
O        1.855377000      6.440218000      7.033252000
C        4.461177000      6.974369000      5.918496000
O        4.056171000      8.101190000      5.731716000
H        5.276840000      6.567386000      5.255567000
