# Supplementary material for: Biomimetic [MFe3S4]3+ Cubanes (M = V/Mo) as Catalysts for a Fischer–Tropsch-like Hydrocarbon Synthesis—A Computational Study
Source: Inorg Chem. 2024 Dec 27;64(1):479–94. doi: 10.1021/acs.inorgchem.4c04995 (PMC11734119; doi:10.1021/acs.inorgchem.4c04995)
Supplement: Supplementary file 1 — ic4c04995_si_001.zip [file ic4c04995_si_001.zip › Mo-CO and V-CO (Table S10)/Mo-CHO(4+).xyz]

26
symmetry c1
Mo       3.680887000      5.559735000      7.575442000
Fe       3.019326000      2.901720000      7.458899000
Fe       5.062314000      3.973712000      9.335574000
Fe       5.606511000      3.750544000      6.515582000
S        3.493503000      4.193837000      5.685266000
S        2.797844000      4.201291000      9.315497000
S        5.986117000      5.505344000      7.977469000
S        5.181545000      2.096670000      7.920083000
Cl       6.029069000      3.796567000     11.280236000
Cl       1.464213000      1.418436000      7.100427000
Cl       7.114025000      3.618402000      4.950063000
C        1.612304000      7.594990000      7.515157000
C        2.597630000      8.116595000      8.422057000
C        0.480451000      8.366931000      7.176664000
O        3.593409000      7.317026000      8.674477000
Cl      -0.673153000      7.701011000      6.080374000
C        2.437810000      9.404372000      8.977433000
C        0.334019000      9.638104000      7.734665000
Cl       3.648606000      9.992457000     10.056607000
Cl      -1.038512000     10.596830000      7.327978000
C        1.313442000     10.157251000      8.634340000
Cl       1.105711000     11.734061000      9.296929000
O        1.852703000      6.395910000      7.069185000
C        4.350727000      7.106109000      5.966775000
O        3.857484000      8.192104000      5.880631000
H        5.163595000      6.771893000      5.278533000
