# Supplementary material for: Biomimetic [MFe3S4]3+ Cubanes (M = V/Mo) as Catalysts for a Fischer–Tropsch-like Hydrocarbon Synthesis—A Computational Study
Source: Inorg Chem. 2024 Dec 27;64(1):479–94. doi: 10.1021/acs.inorgchem.4c04995 (PMC11734119; doi:10.1021/acs.inorgchem.4c04995)
Supplement: Supplementary file 1 — ic4c04995_si_001.zip [file ic4c04995_si_001.zip › Mo-CO and V-CO (Table S10)/Mo-CO(1+).xyz]

25
symmetry c1
Mo       4.041518000      5.937896000      6.987645000
Fe       2.940083000      3.232833000      7.530392000
Fe       4.783361000      4.215010000      9.288203000
Fe       5.629222000      3.652548000      6.592137000
S        3.640780000      4.064890000      5.516470000
S        2.625446000      4.966728000      9.010017000
S        6.195207000      5.418951000      7.946495000
S        4.913905000      2.135438000      8.195505000
Cl       5.471477000      4.132461000     11.493712000
Cl       1.138029000      1.793289000      7.369032000
Cl       7.306157000      3.001750000      5.181201000
C        1.764938000      7.796168000      7.258303000
C        2.751980000      8.310364000      8.183936000
C        0.475822000      8.359768000      7.264200000
O        3.939916000      7.769311000      8.144046000
Cl      -0.702204000      7.702726000      6.149050000
C        2.385306000      9.361232000      9.044894000
C        0.127137000      9.411058000      8.144018000
Cl       3.597923000      9.962220000     10.154841000
Cl      -1.489282000     10.067511000      8.122423000
C        1.082721000      9.913013000      9.033391000
Cl       0.673640000     11.206128000     10.130785000
O        2.146588000      6.838469000      6.456426000
C        4.985070000      6.744438000      5.519824000
O        5.589062000      7.201671000      4.601055000
