# Supplementary material for: Biomimetic [MFe3S4]3+ Cubanes (M = V/Mo) as Catalysts for a Fischer–Tropsch-like Hydrocarbon Synthesis—A Computational Study
Source: Inorg Chem. 2024 Dec 27;64(1):479–94. doi: 10.1021/acs.inorgchem.4c04995 (PMC11734119; doi:10.1021/acs.inorgchem.4c04995)
Supplement: Supplementary file 1 — ic4c04995_si_001.zip [file ic4c04995_si_001.zip › Mo-CO and V-CO (Table S10)/Mo-CO(2+).xyz]

25
symmetry c1
Mo       3.938302000      5.801939000      7.165773000
Fe       2.936796000      3.166754000      7.497612000
Fe       4.868336000      4.198299000      9.308051000
Fe       5.634313000      3.677799000      6.552589000
S        3.641383000      4.064231000      5.547685000
S        2.670272000      4.840646000      9.055923000
S        6.172913000      5.406259000      7.913961000
S        4.950834000      2.144493000      8.157402000
Cl       5.594011000      4.219335000     11.434649000
Cl       1.147918000      1.823947000      7.282736000
Cl       7.275128000      3.092682000      5.138196000
C        1.749062000      7.735408000      7.311445000
C        2.730938000      8.245188000      8.229005000
C        0.489745000      8.356094000      7.243404000
O        3.899446000      7.646319000      8.237318000
Cl      -0.677189000      7.713896000      6.118325000
C        2.406318000      9.352783000      9.031633000
C        0.175298000      9.457785000      8.065440000
Cl       3.623614000      9.950997000     10.127689000
Cl      -1.405315000     10.180936000      7.981521000
C        1.134323000      9.956772000      8.959562000
Cl       0.753200000     11.304652000      9.991884000
O        2.109936000      6.717588000      6.563186000
C        4.833242000      6.798386000      5.641671000
O        5.360982000      7.342684000      4.761341000
