# Supplementary material for: Biomimetic [MFe3S4]3+ Cubanes (M = V/Mo) as Catalysts for a Fischer–Tropsch-like Hydrocarbon Synthesis—A Computational Study
Source: Inorg Chem. 2024 Dec 27;64(1):479–94. doi: 10.1021/acs.inorgchem.4c04995 (PMC11734119; doi:10.1021/acs.inorgchem.4c04995)
Supplement: Supplementary file 1 — ic4c04995_si_001.zip [file ic4c04995_si_001.zip › Mo-CO and V-CO (Table S10)/Mo-CO(3+).xyz]

25
symmetry c1
Mo       3.852267000      5.722175000      7.316049000
Fe       2.936523000      3.137300000      7.434433000
Fe       4.943540000      4.193841000      9.313585000
Fe       5.639634000      3.640613000      6.570386000
S        3.620774000      4.140709000      5.549294000
S        2.707402000      4.673275000      9.121318000
S        6.142896000      5.465461000      7.908138000
S        4.988371000      2.167294000      8.096001000
Cl       5.695880000      4.136832000     11.387084000
Cl       1.222859000      1.765632000      7.198026000
Cl       7.230644000      3.207643000      5.112124000
C        1.722084000      7.696014000      7.375362000
C        2.695808000      8.203547000      8.285432000
C        0.494050000      8.358537000      7.233581000
O        3.837164000      7.538396000      8.353445000
Cl      -0.664414000      7.710293000      6.111361000
C        2.414089000      9.360670000      9.026650000
C        0.215179000      9.514492000      7.989528000
Cl       3.629696000      9.950682000     10.120831000
Cl      -1.318805000     10.309118000      7.816927000
C        1.174347000     10.015089000      8.885115000
Cl       0.834526000     11.433520000      9.826883000
O        2.063195000      6.614038000      6.694819000
C        4.726420000      6.834291000      5.728976000
O        5.209675000      7.406413000      4.862652000
