# Supplementary material for: Biomimetic [MFe3S4]3+ Cubanes (M = V/Mo) as Catalysts for a Fischer–Tropsch-like Hydrocarbon Synthesis—A Computational Study
Source: Inorg Chem. 2024 Dec 27;64(1):479–94. doi: 10.1021/acs.inorgchem.4c04995 (PMC11734119; doi:10.1021/acs.inorgchem.4c04995)
Supplement: Supplementary file 1 — ic4c04995_si_001.zip [file ic4c04995_si_001.zip › Mo-CO and V-CO (Table S10)/V-CHO(2+).xyz]

26
symmetry c1
V        3.645147000      5.719321000      7.524611000
Fe       3.077629000      2.926618000      7.427389000
Fe       5.042924000      3.999732000      9.281359000
Fe       5.601625000      3.771563000      6.517698000
S        3.514808000      4.260396000      5.681385000
S        2.781773000      4.296290000      9.224642000
S        5.948376000      5.553414000      7.938758000
S        5.207439000      2.092849000      7.925856000
Cl       5.919707000      3.819100000     11.348109000
Cl       1.492440000      1.357446000      7.135385000
Cl       7.182185000      3.547359000      4.947296000
C        1.598105000      7.656980000      7.501718000
C        2.581363000      8.175177000      8.403947000
C        0.445208000      8.411291000      7.227025000
O        3.617557000      7.394703000      8.593448000
Cl      -0.728055000      7.753458000      6.121185000
C        2.383155000      9.429520000      9.003234000
C        0.256353000      9.668219000      7.833711000
Cl       3.603864000     10.028044000     10.091769000
Cl      -1.175382000     10.590782000      7.482778000
C        1.223087000     10.176794000      8.720291000
Cl       0.989636000     11.728942000      9.468687000
O        1.877228000      6.480436000      6.999634000
C        4.506076000      6.870223000      5.898673000
O        4.146295000      7.998692000      5.616293000
H        5.333029000      6.394554000      5.291461000
