# Supplementary material for: Biomimetic [MFe3S4]3+ Cubanes (M = V/Mo) as Catalysts for a Fischer–Tropsch-like Hydrocarbon Synthesis—A Computational Study
Source: Inorg Chem. 2024 Dec 27;64(1):479–94. doi: 10.1021/acs.inorgchem.4c04995 (PMC11734119; doi:10.1021/acs.inorgchem.4c04995)
Supplement: Supplementary file 1 — ic4c04995_si_001.zip [file ic4c04995_si_001.zip › Mo-CO and V-CO (Table S10)/V-CHO(3+).xyz]

26
symmetry c1
V        3.621185000      5.679451000      7.575190000
Fe       3.033421000      2.941489000      7.437154000
Fe       5.056233000      4.004694000      9.302759000
Fe       5.580800000      3.783451000      6.526027000
S        3.485835000      4.278852000      5.709643000
S        2.817660000      4.293309000      9.232914000
S        5.922007000      5.559146000      7.952292000
S        5.168366000      2.126853000      7.919890000
Cl       5.971027000      3.815280000     11.307479000
Cl       1.458135000      1.421209000      7.123420000
Cl       7.106032000      3.660179000      4.935621000
C        1.606655000      7.632213000      7.509073000
C        2.586103000      8.150624000      8.411130000
C        0.456940000      8.385603000      7.210319000
O        3.613440000      7.362681000      8.601898000
Cl      -0.705520000      7.721629000      6.108704000
C        2.399201000      9.413127000      9.003187000
C        0.279736000      9.643628000      7.804606000
Cl       3.610101000     10.004652000     10.094109000
Cl      -1.132092000     10.577428000      7.435028000
C        1.249090000     10.156532000      8.699804000
Cl       1.016693000     11.714395000      9.421358000
O        1.894500000      6.453148000      7.019928000
C        4.529525000      6.889064000      5.887331000
O        4.107215000      7.994886000      5.707112000
H        5.339289000      6.438378000      5.270363000
