# Supplementary material for: Biomimetic [MFe3S4]3+ Cubanes (M = V/Mo) as Catalysts for a Fischer–Tropsch-like Hydrocarbon Synthesis—A Computational Study
Source: Inorg Chem. 2024 Dec 27;64(1):479–94. doi: 10.1021/acs.inorgchem.4c04995 (PMC11734119; doi:10.1021/acs.inorgchem.4c04995)
Supplement: Supplementary file 1 — ic4c04995_si_001.zip [file ic4c04995_si_001.zip › Mo-CO and V-CO (Table S10)/V-CHO(4+).xyz]

26
symmetry c1
V        3.629432000      5.617367000      7.616015000
Fe       3.018729000      2.920021000      7.397561000
Fe       5.088094000      3.985194000      9.327114000
Fe       5.594691000      3.744648000      6.551594000
S        3.527327000      4.302986000      5.719353000
S        2.817091000      4.249127000      9.250688000
S        5.913537000      5.539553000      7.948423000
S        5.125348000      2.092547000      7.961111000
Cl       6.032533000      3.895461000     11.286161000
Cl       1.391506000      1.535992000      6.980900000
Cl       7.114275000      3.604137000      5.000026000
C        1.621313000      7.575102000      7.521989000
C        2.612707000      8.106478000      8.415464000
C        0.476011000      8.334766000      7.197777000
O        3.620751000      7.313707000      8.622530000
Cl      -0.686203000      7.657905000      6.117000000
C        2.450222000      9.393141000      8.974219000
C        0.324878000      9.602196000      7.761659000
Cl       3.669384000      9.993247000     10.037501000
Cl      -1.064238000     10.547975000      7.376972000
C        1.311773000     10.131574000      8.648610000
Cl       1.093850000     11.705745000      9.316840000
O        1.897062000      6.391387000      7.065488000
C        4.387600000      7.058850000      5.954461000
O        3.889409000      8.130454000      5.836358000
H        5.214497000      6.672344000      5.320528000
