# Supplementary material for: Biomimetic [MFe3S4]3+ Cubanes (M = V/Mo) as Catalysts for a Fischer–Tropsch-like Hydrocarbon Synthesis—A Computational Study
Source: Inorg Chem. 2024 Dec 27;64(1):479–94. doi: 10.1021/acs.inorgchem.4c04995 (PMC11734119; doi:10.1021/acs.inorgchem.4c04995)
Supplement: Supplementary file 1 — ic4c04995_si_001.zip [file ic4c04995_si_001.zip › Mo-CO and V-CO (Table S10)/V-CHOH(3+).xyz]

27
symmetry c1
V        3.607233000      5.770348000      7.402654000
Fe       2.998145000      2.993234000      7.531785000
Fe       5.053257000      4.181301000      9.230338000
Fe       5.496370000      3.730084000      6.464492000
S        3.386797000      4.203542000      5.681274000
S        2.793017000      4.454893000      9.246978000
S        5.969575000      5.597968000      7.754794000
S        5.142779000      2.190082000      8.002839000
Cl       6.023586000      4.090949000     11.226455000
Cl       1.421611000      1.430098000      7.352369000
Cl       6.978752000      3.414878000      4.847479000
C        1.545983000      7.681001000      7.450530000
C        2.502570000      8.161586000      8.394446000
C        0.370065000      8.409999000      7.210339000
O        3.562332000      7.402672000      8.524182000
Cl      -0.764359000      7.794881000      6.048503000
C        2.260421000      9.359767000      9.087886000
C        0.135004000      9.607073000      7.909199000
Cl       3.446945000      9.908182000     10.231303000
Cl      -1.322481000     10.501895000      7.617870000
C        1.077886000     10.080081000      8.846504000
Cl       0.777687000     11.556370000      9.707448000
O        1.877307000      6.551655000      6.866514000
C        4.705894000      6.843710000      6.039600000
O        4.761388000      8.164279000      6.057435000
H        5.315309000      6.400294000      5.234179000
H        5.391323000      8.509700000      5.381705000
