# Supplementary material for: Biomimetic [MFe3S4]3+ Cubanes (M = V/Mo) as Catalysts for a Fischer–Tropsch-like Hydrocarbon Synthesis—A Computational Study
Source: Inorg Chem. 2024 Dec 27;64(1):479–94. doi: 10.1021/acs.inorgchem.4c04995 (PMC11734119; doi:10.1021/acs.inorgchem.4c04995)
Supplement: Supplementary file 1 — ic4c04995_si_001.zip [file ic4c04995_si_001.zip › Mo-CO and V-CO (Table S10)/V-CO(1+).xyz]

25
symmetry c1
V        3.888912000      5.782405000      7.230771000
Fe       2.947277000      3.164223000      7.479546000
Fe       4.877651000      4.199594000      9.287912000
Fe       5.608469000      3.730419000      6.526924000
S        3.598184000      4.157930000      5.559016000
S        2.660303000      4.812341000      9.071835000
S        6.116433000      5.474400000      7.896486000
S        4.978322000      2.134550000      8.122047000
Cl       5.635323000      4.195428000     11.473291000
Cl       1.144305000      1.733537000      7.252463000
Cl       7.290564000      3.156185000      5.069935000
C        1.756441000      7.717951000      7.308650000
C        2.744541000      8.227915000      8.237126000
C        0.506313000      8.361132000      7.233132000
O        3.889202000      7.607279000      8.269688000
Cl      -0.672822000      7.720473000      6.108330000
C        2.416404000      9.349198000      9.023180000
C        0.196577000      9.481471000      8.038783000
Cl       3.630541000      9.947567000     10.134740000
Cl      -1.376885000     10.228363000      7.928096000
C        1.152210000      9.976266000      8.933138000
Cl       0.783414000     11.348015000      9.946728000
O        2.105946000      6.687809000      6.591049000
C        4.791530000      6.737820000      5.737230000
O        5.344649000      7.263604000      4.857905000
