# Supplementary material for: Biomimetic [MFe3S4]3+ Cubanes (M = V/Mo) as Catalysts for a Fischer–Tropsch-like Hydrocarbon Synthesis—A Computational Study
Source: Inorg Chem. 2024 Dec 27;64(1):479–94. doi: 10.1021/acs.inorgchem.4c04995 (PMC11734119; doi:10.1021/acs.inorgchem.4c04995)
Supplement: Supplementary file 1 — ic4c04995_si_001.zip [file ic4c04995_si_001.zip › Mo-CO and V-CO (Table S10)/V-CO(2+).xyz]

25
symmetry c1
V        3.843397000      5.750799000      7.307129000
Fe       2.937859000      3.155917000      7.433990000
Fe       4.923853000      4.211373000      9.300806000
Fe       5.622924000      3.643471000      6.582143000
S        3.627519000      4.196177000      5.566124000
S        2.692422000      4.730326000      9.088940000
S        6.098168000      5.494830000      7.877663000
S        4.972805000      2.159576000      8.116087000
Cl       5.708149000      4.164532000     11.414868000
Cl       1.206538000      1.733238000      7.168648000
Cl       7.244637000      3.189493000      5.102058000
C        1.745482000      7.685552000      7.347193000
C        2.726363000      8.194941000      8.267458000
C        0.513130000      8.350289000      7.227018000
O        3.858960000      7.538515000      8.332010000
Cl      -0.657916000      7.704125000      6.104694000
C        2.426832000      9.344878000      9.018419000
C        0.225008000      9.501331000      7.993435000
Cl       3.640426000      9.937462000     10.124718000
Cl      -1.320434000     10.288149000      7.831731000
C        1.181509000      9.998357000      8.888005000
Cl       0.836543000     11.410775000      9.847480000
O        2.086644000      6.618404000      6.666620000
C        4.690188000      6.808437000      5.789057000
O        5.182797000      7.384925000      4.921707000
