# Supplementary material for: Biomimetic [MFe3S4]3+ Cubanes (M = V/Mo) as Catalysts for a Fischer–Tropsch-like Hydrocarbon Synthesis—A Computational Study
Source: Inorg Chem. 2024 Dec 27;64(1):479–94. doi: 10.1021/acs.inorgchem.4c04995 (PMC11734119; doi:10.1021/acs.inorgchem.4c04995)
Supplement: Supplementary file 1 — ic4c04995_si_001.zip [file ic4c04995_si_001.zip › Mo-CO and V-CO (Table S10)/V-CO(3+).xyz]

25
symmetry c1
V        3.764703000      5.733863000      7.403955000
Fe       2.976782000      3.075809000      7.428541000
Fe       4.993432000      4.114084000      9.301596000
Fe       5.618594000      3.712015000      6.549467000
S        3.571060000      4.238597000      5.617250000
S        2.758113000      4.512461000      9.176029000
S        6.041309000      5.520785000      7.920037000
S        5.057609000      2.151418000      8.015985000
Cl       5.858407000      3.947172000     11.330606000
Cl       1.338654000      1.616805000      7.136971000
Cl       7.189884000      3.396144000      5.031599000
C        1.682465000      7.660543000      7.432410000
C        2.656747000      8.172855000      8.346962000
C        0.491089000      8.373529000      7.205663000
O        3.732039000      7.439642000      8.474131000
Cl      -0.660361000      7.721325000      6.083639000
C        2.415795000      9.386201000      9.018020000
C        0.257960000      9.578794000      7.886495000
Cl       3.621944000      9.973828000     10.118615000
Cl      -1.216937000     10.448399000      7.616607000
C        1.218733000     10.083837000      8.792157000
Cl       0.916910000     11.569938000      9.631518000
O        2.006808000      6.531055000      6.857300000
C        4.615955000      6.821575000      5.896732000
O        5.106108000      7.415201000      5.045716000
