# Supplementary material for: Biomimetic [MFe3S4]3+ Cubanes (M = V/Mo) as Catalysts for a Fischer–Tropsch-like Hydrocarbon Synthesis—A Computational Study
Source: Inorg Chem. 2024 Dec 27;64(1):479–94. doi: 10.1021/acs.inorgchem.4c04995 (PMC11734119; doi:10.1021/acs.inorgchem.4c04995)
Supplement: Supplementary file 1 — ic4c04995_si_001.zip [file ic4c04995_si_001.zip › Other Vanadium (Table S14)/CO2-Fe(ACN_2+).xyz]

32
symmetry c1
V        3.778592000      5.872020000      7.329607000
Fe       2.990330000      3.246180000      7.409774000
Fe       5.025922000      3.970643000      9.325983000
Fe       5.596837000      4.114730000      6.414840000
S        3.513208000      4.421256000      5.518029000
S        2.873948000      4.679896000      9.113536000
S        6.012050000      5.546565000      8.062977000
S        5.088576000      2.349630000      7.788887000
Cl       5.556321000      5.272144000     11.179077000
Cl       1.360300000      1.685275000      7.261068000
Cl       7.229651000      3.891221000      4.845437000
C        1.650496000      7.736899000      7.473162000
C        2.623866000      8.255743000      8.392342000
C        0.408866000      8.376626000      7.339752000
O        3.752293000      7.604649000      8.450176000
Cl      -0.746513000      7.707254000      6.217183000
C        2.308031000      9.408497000      9.136518000
C        0.105190000      9.527277000      8.097754000
Cl       3.508286000     10.022186000     10.243776000
Cl      -1.445600000     10.298004000      7.923132000
C        1.056072000     10.041542000      8.993449000
Cl       0.689856000     11.459743000      9.934006000
O        2.025960000      6.675343000      6.795508000
C        5.771457000      8.792717000      4.135446000
H        6.043977000      9.748334000      4.604899000
H        5.069853000      8.983820000      3.311319000
H        6.677552000      8.318595000      3.732038000
C        5.159355000      7.919354000      5.109569000
N        4.675467000      7.204388000      5.883125000
C        5.704672000      2.506655000     10.487105000
O        6.817300000      2.073844000     10.714980000
O        4.515116000      2.383909000     10.826091000
