# Supplementary material for: Biomimetic [MFe3S4]3+ Cubanes (M = V/Mo) as Catalysts for a Fischer–Tropsch-like Hydrocarbon Synthesis—A Computational Study
Source: Inorg Chem. 2024 Dec 27;64(1):479–94. doi: 10.1021/acs.inorgchem.4c04995 (PMC11734119; doi:10.1021/acs.inorgchem.4c04995)
Supplement: Supplementary file 1 — ic4c04995_si_001.zip [file ic4c04995_si_001.zip › Other Vanadium (Table S14)/CO2-Fe(ACN_3+).xyz]

32
symmetry c1
V        3.715161000      5.829062000      7.341988000
Fe       2.881605000      3.193259000      7.298943000
Fe       4.988335000      3.935620000      9.295349000
Fe       5.513051000      3.861958000      6.429769000
S        3.496104000      4.428382000      5.519856000
S        2.877361000      4.558945000      9.092027000
S        5.940747000      5.469242000      7.959695000
S        4.843704000      2.195857000      7.833316000
Cl       5.046871000      5.002344000     11.279338000
Cl       1.072493000      1.956523000      7.000996000
Cl       7.093946000      3.409934000      4.944021000
C        1.647107000      7.735168000      7.433940000
C        2.604730000      8.235183000      8.370823000
C        0.461694000      8.441400000      7.181834000
O        3.673982000      7.506338000      8.518187000
Cl      -0.662275000      7.790056000      6.028778000
C        2.335094000      9.443218000      9.044576000
C        0.204839000      9.645612000      7.860648000
Cl       3.510074000     10.027930000     10.183681000
Cl      -1.263887000     10.517129000      7.551969000
C        1.142515000     10.141927000      8.790558000
Cl       0.822854000     11.628560000      9.626504000
O        1.988374000      6.600384000      6.856850000
C        5.562442000      8.998461000      4.338167000
H        5.842281000      9.904370000      4.894020000
H        4.809536000      9.256953000      3.580369000
H        6.452325000      8.590390000      3.838532000
C        5.021905000      8.015657000      5.245049000
N        4.591767000      7.220073000      5.968554000
C        6.086717000      2.529329000     10.314708000
O        7.017700000      3.159094000      9.822953000
O        5.708582000      1.637584000     11.025465000
