# Supplementary material for: Biomimetic [MFe3S4]3+ Cubanes (M = V/Mo) as Catalysts for a Fischer–Tropsch-like Hydrocarbon Synthesis—A Computational Study
Source: Inorg Chem. 2024 Dec 27;64(1):479–94. doi: 10.1021/acs.inorgchem.4c04995 (PMC11734119; doi:10.1021/acs.inorgchem.4c04995)
Supplement: Supplementary file 1 — ic4c04995_si_001.zip [file ic4c04995_si_001.zip › Other Vanadium (Table S14)/CO2-FeFe(ACN_3+).xyz]

32
symmetry c1
V        3.692905000      5.876243000      7.654615000
Fe       3.216857000      3.066636000      7.580855000
Fe       5.095443000      3.765620000      9.319523000
Fe       5.709585000      4.182435000      6.572987000
S        3.525860000      4.412232000      5.877832000
S        2.885713000      4.568726000      9.265326000
S        5.892420000      5.716763000      8.216478000
S        5.445823000      2.291069000      7.612534000
Cl       6.671587000      3.669909000     10.886698000
Cl       1.841352000      1.715969000      6.374613000
Cl       7.151882000      4.400344000      4.924234000
C        1.637544000      7.792528000      7.547956000
C        2.590005000      8.343484000      8.455848000
C        0.489327000      8.522187000      7.207394000
O        3.629236000      7.580057000      8.709790000
Cl      -0.640145000      7.814226000      6.092277000
C        2.368298000      9.617431000      9.002788000
C        0.274329000      9.799166000      7.761321000
Cl       3.553173000     10.262645000     10.099047000
Cl      -1.146604000     10.699019000      7.330835000
C        1.212789000     10.344524000      8.656661000
Cl       0.952991000     11.921347000      9.334420000
O        1.937962000      6.592902000      7.090897000
C        5.342360000      8.870755000      4.217763000
H        5.658683000      9.821308000      4.669572000
H        4.564703000      9.069149000      3.467138000
H        6.205705000      8.398342000      3.728302000
C        4.825478000      7.991097000      5.238523000
N        4.420337000      7.277294000      6.056150000
C        3.773547000      2.177211000     10.049757000
O        3.982463000      1.808352000     11.183136000
O        2.989700000      1.775618000      9.133671000
