# Supplementary material for: Biomimetic [MFe3S4]3+ Cubanes (M = V/Mo) as Catalysts for a Fischer–Tropsch-like Hydrocarbon Synthesis—A Computational Study
Source: Inorg Chem. 2024 Dec 27;64(1):479–94. doi: 10.1021/acs.inorgchem.4c04995 (PMC11734119; doi:10.1021/acs.inorgchem.4c04995)
Supplement: Supplementary file 1 — ic4c04995_si_001.zip [file ic4c04995_si_001.zip › Other Vanadium (Table S14)/Fe-CH2COH2(3+).xyz]

30
symmetry c1
V        3.267934000      4.393409000      8.508586000
Fe       3.892894000      3.195614000      6.132661000
Fe       5.133518000      2.267558000      8.691790000
Fe       5.779827000      4.872423000      7.497348000
S        3.783276000      5.426632000      6.576367000
S        2.957103000      2.240158000      7.938991000
S        5.263089000      4.268020000      9.619711000
S        6.055041000      2.700059000      6.624200000
Cl       3.015584000      2.627695000      4.171066000
Cl       7.464463000      6.286226000      7.180757000
C        1.754175000      6.414349000      9.802697000
C        0.786186000      5.584395000      9.170481000
C        1.342158000      7.561165000     10.497993000
O        1.290126000      4.532412000      8.554262000
Cl       2.554439000      8.551816000     11.256456000
C       -0.574633000      5.914085000      9.245620000
C       -0.025910000      7.888419000     10.569404000
Cl      -1.727333000      4.873310000      8.461491000
Cl      -0.528340000      9.313604000     11.427104000
C       -0.982473000      7.066606000      9.945444000
Cl      -2.670096000      7.470872000     10.033115000
O        2.996592000      5.999666000      9.669376000
C        7.479811000      0.870011000     10.089217000
H        8.561848000      0.780014000     10.225222000
C        6.902259000      1.797772000      9.321677000
O        8.032938000      2.732997000      8.729149000
H        6.839614000      0.161602000     10.611913000
Cl       4.316150000      0.982368000     10.394561000
H        7.651283000      2.978326000      7.810007000
H        8.869167000      2.220817000      8.598058000
