# Supplementary material for: Biomimetic [MFe3S4]3+ Cubanes (M = V/Mo) as Catalysts for a Fischer–Tropsch-like Hydrocarbon Synthesis—A Computational Study
Source: Inorg Chem. 2024 Dec 27;64(1):479–94. doi: 10.1021/acs.inorgchem.4c04995 (PMC11734119; doi:10.1021/acs.inorgchem.4c04995)
Supplement: Supplementary file 1 — ic4c04995_si_001.zip [file ic4c04995_si_001.zip › Other Vanadium (Table S14)/Fe-CH2OH and Fe-CO separate (2+).xyz]

30
symmetry c1
V        3.722086000      5.786680000      7.657464000
Fe       3.388523000      3.102846000      7.149367000
Fe       5.166974000      4.030936000      9.199522000
Fe       6.041109000      4.272320000      6.602134000
S        3.942274000      4.738885000      5.668044000
S        2.838483000      4.284529000      8.997594000
S        5.939871000      5.874858000      8.173281000
S        5.460463000      2.339382000      7.707957000
Cl       4.764914000      4.313666000     11.537404000
Cl       1.765431000      1.676926000      6.442567000
Cl       6.732396000      3.976242000      4.393109000
C        1.646108000      7.717596000      7.526238000
C        2.497087000      8.179802000      8.573610000
C        0.456034000      8.403842000      7.243996000
O        3.589569000      7.466328000      8.743572000
Cl      -0.555166000      7.812869000      5.954684000
C        2.134616000      9.313900000      9.314979000
C        0.097824000      9.542776000      7.994117000
Cl       3.198185000      9.845823000     10.587937000
Cl      -1.385613000     10.378954000      7.639930000
C        0.934597000      9.996217000      9.027996000
Cl       0.490122000     11.394535000      9.961737000
O        2.087149000      6.650003000      6.895169000
C        7.003187000      3.463604000      9.895115000
O        7.628356000      4.389832000     10.759664000
H        7.710043000      3.229838000      9.093319000
H        6.921328000      4.605470000     11.414447000
H        6.719412000      2.535238000     10.428434000
C        7.749738000      4.193148000      6.903687000
O        8.911318000      4.201519000      7.025224000
