# Supplementary material for: Biomimetic [MFe3S4]3+ Cubanes (M = V/Mo) as Catalysts for a Fischer–Tropsch-like Hydrocarbon Synthesis—A Computational Study
Source: Inorg Chem. 2024 Dec 27;64(1):479–94. doi: 10.1021/acs.inorgchem.4c04995 (PMC11734119; doi:10.1021/acs.inorgchem.4c04995)
Supplement: Supplementary file 1 — ic4c04995_si_001.zip [file ic4c04995_si_001.zip › Other Vanadium (Table S14)/Fe-CH2OH and Fe-CO separate (3+).xyz]

30
symmetry c1
V        3.669535000      5.750486000      7.750207000
Fe       3.328162000      2.968786000      7.338763000
Fe       5.215971000      3.873271000      9.091552000
Fe       5.975372000      4.373196000      6.585105000
S        3.770751000      4.605556000      5.807264000
S        2.950607000      4.231788000      9.170245000
S        5.863357000      5.831395000      8.253962000
S        5.516472000      2.415918000      7.506547000
Cl       4.776797000      2.417036000     10.908512000
Cl       1.878468000      1.349800000      6.974521000
Cl       6.597953000      4.733419000      4.424199000
C        1.612410000      7.680021000      7.616498000
C        2.562512000      8.241048000      8.509760000
C        0.423337000      8.365268000      7.332601000
O        3.637837000      7.495528000      8.691941000
Cl      -0.711152000      7.644169000      6.232274000
C        2.314078000      9.482691000      9.109864000
C        0.176522000      9.612893000      7.937184000
Cl       3.502035000     10.135424000     10.196589000
Cl      -1.295634000     10.462713000      7.584870000
C        1.118257000     10.169345000      8.823474000
Cl       0.808409000     11.705681000      9.570092000
O        1.968581000      6.510016000      7.119487000
C        7.085083000      3.860910000      9.938729000
O        6.873523000      4.508368000     11.160428000
H        7.842171000      4.419621000      9.382078000
H        6.260948000      3.912466000     11.656008000
H        7.345989000      2.798599000     10.043754000
C        7.691456000      4.160564000      6.843808000
O        8.836609000      4.002589000      6.951978000
