# Supplementary material for: Biomimetic [MFe3S4]3+ Cubanes (M = V/Mo) as Catalysts for a Fischer–Tropsch-like Hydrocarbon Synthesis—A Computational Study
Source: Inorg Chem. 2024 Dec 27;64(1):479–94. doi: 10.1021/acs.inorgchem.4c04995 (PMC11734119; doi:10.1021/acs.inorgchem.4c04995)
Supplement: Supplementary file 1 — ic4c04995_si_001.zip [file ic4c04995_si_001.zip › Vanadium - 1CO (Table S1)/Fe-CH2-S(2+).xyz]

26
symmetry c1
V        3.549007000      5.661907000      7.845971000
Fe       2.766803000      3.087643000      7.727517000
Fe       4.721028000      4.227781000      9.863773000
Fe       5.421700000      3.705126000      7.066234000
S        3.504316000      4.299118000      5.987731000
S        2.476705000      4.546553000      9.462820000
S        5.791579000      5.531248000      8.372751000
S        4.678428000      1.771525000      8.197826000
Cl       5.277629000      4.886425000     11.994807000
Cl       0.902404000      1.848865000      7.359699000
Cl       7.117929000      3.335125000      5.612981000
C        1.706597000      7.785923000      7.440999000
C        2.616020000      8.282247000      8.426292000
C        0.592061000      8.556429000      7.077357000
O        3.637087000      7.495101000      8.680928000
Cl      -0.491949000      7.922315000      5.867399000
C        2.378069000      9.531338000      9.019961000
C        0.360464000      9.810063000      7.681343000
Cl       3.506848000     10.105327000     10.219030000
Cl      -1.034712000     10.746001000      7.226437000
C        1.251398000     10.296141000      8.651489000
Cl       0.966104000     11.837800000      9.407258000
O        2.021981000      6.611900000      6.939386000
C        4.961942000      2.188070000      9.924718000
H        4.202825000      1.729962000     10.572223000
H        5.978650000      1.903527000     10.233685000
