# Supplementary material for: Biomimetic [MFe3S4]3+ Cubanes (M = V/Mo) as Catalysts for a Fischer–Tropsch-like Hydrocarbon Synthesis—A Computational Study
Source: Inorg Chem. 2024 Dec 27;64(1):479–94. doi: 10.1021/acs.inorgchem.4c04995 (PMC11734119; doi:10.1021/acs.inorgchem.4c04995)
Supplement: Supplementary file 1 — ic4c04995_si_001.zip [file ic4c04995_si_001.zip › Vanadium - 1CO (Table S1)/Fe-CH2-S(3+).xyz]

26
symmetry c1
V        3.389444000      5.639384000      7.888282000
Fe       2.749536000      2.972985000      7.790159000
Fe       4.465394000      4.157044000      9.944009000
Fe       5.291774000      3.867528000      6.990313000
S        3.314425000      4.263400000      6.039738000
S        2.274820000      4.501962000      9.439264000
S        5.614685000      5.441371000      8.542086000
S        4.836307000      1.838199000      8.121939000
Cl       4.675364000      4.334277000     12.122087000
Cl       1.052943000      1.575769000      7.448168000
Cl       6.938728000      3.812288000      5.508947000
C        1.663932000      7.821204000      7.437733000
C        2.565868000      8.283229000      8.435136000
C        0.598943000      8.633946000      7.026506000
O        3.529011000      7.432873000      8.733302000
Cl      -0.483232000      8.031742000      5.805656000
C        2.390999000      9.554109000      9.001021000
C        0.423424000      9.907922000      7.602405000
Cl       3.520191000     10.086395000     10.211960000
Cl      -0.904663000     10.906997000      7.096504000
C        1.317713000     10.366993000      8.586265000
Cl       1.099700000     11.936405000      9.298384000
O        1.939230000      6.616914000      6.969300000
C        5.317075000      2.342373000      9.764822000
H        4.880437000      1.693106000     10.533490000
H        6.400051000      2.470555000      9.878130000
