# Supplementary material for: Biomimetic [MFe3S4]3+ Cubanes (M = V/Mo) as Catalysts for a Fischer–Tropsch-like Hydrocarbon Synthesis—A Computational Study
Source: Inorg Chem. 2024 Dec 27;64(1):479–94. doi: 10.1021/acs.inorgchem.4c04995 (PMC11734119; doi:10.1021/acs.inorgchem.4c04995)
Supplement: Supplementary file 1 — ic4c04995_si_001.zip [file ic4c04995_si_001.zip › Vanadium - 1CO (Table S1)/Fe-CH2OH(2+).xyz]

28
symmetry c1
V        3.670653000      5.824891000      7.634562000
Fe       3.301299000      3.121093000      7.282507000
Fe       5.196932000      4.161035000      9.290241000
Fe       5.842589000      4.212049000      6.564363000
S        3.774541000      4.637897000      5.645877000
S        2.848943000      4.402231000      9.091912000
S        5.914890000      5.931479000      8.096340000
S        5.418432000      2.397097000      7.829625000
Cl       4.841803000      4.129738000     11.586285000
Cl       1.745286000      1.556374000      6.784905000
Cl       7.554639000      4.275219000      5.098223000
C        1.612607000      7.763619000      7.475530000
C        2.463038000      8.233290000      8.521035000
C        0.425408000      8.450267000      7.184233000
O        3.556668000      7.525916000      8.699459000
Cl      -0.582865000      7.851469000      5.895076000
C        2.097736000      9.374393000      9.251591000
C        0.064627000      9.595307000      7.924444000
Cl       3.158686000      9.916107000     10.523853000
Cl      -1.417915000     10.429232000      7.560584000
C        0.898994000     10.055335000      8.957061000
Cl       0.452723000     11.460308000      9.880442000
O        2.052439000      6.689631000      6.850268000
C        7.138599000      3.886745000      9.871493000
O        8.156106000      3.779859000      8.884162000
H        7.153243000      2.949784000     10.445545000
H        8.027923000      4.527179000      8.265811000
H        7.323266000      4.741887000     10.544397000
