# Supplementary material for: Biomimetic [MFe3S4]3+ Cubanes (M = V/Mo) as Catalysts for a Fischer–Tropsch-like Hydrocarbon Synthesis—A Computational Study
Source: Inorg Chem. 2024 Dec 27;64(1):479–94. doi: 10.1021/acs.inorgchem.4c04995 (PMC11734119; doi:10.1021/acs.inorgchem.4c04995)
Supplement: Supplementary file 1 — ic4c04995_si_001.zip [file ic4c04995_si_001.zip › Vanadium - 1CO (Table S1)/Fe-CH2OH(3+).xyz]

28
symmetry c1
V        3.607566000      5.858766000      7.686311000
Fe       3.284398000      3.149917000      7.238098000
Fe       5.182233000      4.213653000      9.238272000
Fe       5.906947000      4.112611000      6.647549000
S        3.884577000      4.670126000      5.671902000
S        2.812657000      4.379228000      9.077048000
S        5.903322000      5.933923000      8.035157000
S        5.347758000      2.382001000      7.907228000
Cl       4.878221000      4.258989000     11.498619000
Cl       1.807088000      1.611444000      6.629159000
Cl       7.545496000      3.934427000      5.187610000
C        1.579937000      7.772680000      7.509476000
C        2.418529000      8.235720000      8.559560000
C        0.398560000      8.456450000      7.198910000
O        3.500823000      7.500718000      8.745102000
Cl      -0.597732000      7.853421000      5.911075000
C        2.066833000      9.382145000      9.283857000
C        0.045395000      9.606095000      7.932416000
Cl       3.120527000      9.916057000     10.556636000
Cl      -1.424005000     10.447994000      7.554757000
C        0.877137000     10.067303000      8.970560000
Cl       0.436083000     11.480608000      9.875394000
O        2.037684000      6.689855000      6.899099000
C        7.158032000      3.897517000      9.801827000
O        8.126307000      3.740147000      8.795162000
H        7.109379000      2.958773000     10.364646000
H        8.308115000      4.617345000      8.405079000
H        7.369424000      4.751516000     10.459317000
