# Supplementary material for: Biomimetic [MFe3S4]3+ Cubanes (M = V/Mo) as Catalysts for a Fischer–Tropsch-like Hydrocarbon Synthesis—A Computational Study
Source: Inorg Chem. 2024 Dec 27;64(1):479–94. doi: 10.1021/acs.inorgchem.4c04995 (PMC11734119; doi:10.1021/acs.inorgchem.4c04995)
Supplement: Supplementary file 1 — ic4c04995_si_001.zip [file ic4c04995_si_001.zip › Vanadium - 1CO (Table S1)/Fe-CH2OH2(2+).xyz]

29
symmetry c1
V        3.760150000      5.827797000      7.644096000
Fe       3.433527000      3.126596000      7.287464000
Fe       5.199868000      4.188600000      9.378109000
Fe       5.865463000      4.421165000      6.527294000
S        3.839579000      4.654912000      5.634534000
S        2.912761000      4.395275000      9.107216000
S        5.982686000      5.957823000      8.196761000
S        5.589204000      2.456019000      7.827793000
Cl       4.879200000      4.284548000     11.739985000
Cl       1.906983000      1.507885000      6.793032000
Cl       7.838731000      4.403994000      5.402468000
C        1.655597000      7.733232000      7.472318000
C        2.506922000      8.233862000      8.505908000
C        0.449339000      8.392329000      7.189787000
O        3.621409000      7.561144000      8.680295000
Cl      -0.559708000      7.759454000      5.914856000
C        2.119725000      9.373762000      9.228174000
C        0.067670000      9.535166000      7.923555000
Cl       3.181475000      9.955267000     10.484773000
Cl      -1.440100000     10.329626000      7.569229000
C        0.901329000     10.024239000      8.942561000
Cl       0.430075000     11.425975000      9.860739000
O        2.110536000      6.668533000      6.848344000
C        7.070774000      3.888546000      9.993074000
O        8.058799000      3.667162000      8.778829000
H        7.207798000      2.951393000     10.548394000
H        7.951155000      4.506600000      8.244611000
H        7.544301000      4.717876000     10.531910000
H        7.443115000      3.035702000      8.217678000
