# Supplementary material for: Biomimetic [MFe3S4]3+ Cubanes (M = V/Mo) as Catalysts for a Fischer–Tropsch-like Hydrocarbon Synthesis—A Computational Study
Source: Inorg Chem. 2024 Dec 27;64(1):479–94. doi: 10.1021/acs.inorgchem.4c04995 (PMC11734119; doi:10.1021/acs.inorgchem.4c04995)
Supplement: Supplementary file 1 — ic4c04995_si_001.zip [file ic4c04995_si_001.zip › Vanadium - 1CO (Table S1)/Fe-CH2OH2(3+).xyz]

29
symmetry c1
V        3.705574000      5.853170000      7.676711000
Fe       3.405033000      3.140646000      7.275267000
Fe       5.229878000      4.212383000      9.335368000
Fe       5.905460000      4.339743000      6.586227000
S        3.863477000      4.693066000      5.671154000
S        2.920312000      4.381050000      9.104935000
S        5.941193000      5.987982000      8.171584000
S        5.536091000      2.441968000      7.840392000
Cl       4.917661000      4.368926000     11.596396000
Cl       1.895123000      1.595958000      6.719452000
Cl       7.825986000      4.370878000      5.440605000
C        1.617391000      7.737005000      7.500638000
C        2.457934000      8.232935000      8.535151000
C        0.419850000      8.397720000      7.194760000
O        3.560493000      7.534745000      8.723941000
Cl      -0.577892000      7.761210000      5.919736000
C        2.084059000      9.380658000      9.248729000
C        0.047311000      9.549356000      7.916187000
Cl       3.137833000      9.954157000     10.508557000
Cl      -1.443126000     10.358715000      7.539059000
C        0.877275000     10.038935000      8.941157000
Cl       0.414391000     11.454258000      9.836183000
O        2.077772000      6.655800000      6.896638000
C        7.084121000      3.904977000      9.966577000
O        8.115723000      3.551512000      8.811777000
H        7.165132000      3.000948000     10.580917000
H        8.239440000      4.369981000      8.264270000
H        7.575057000      4.751830000     10.457377000
H        7.529809000      2.963971000      8.214040000
