# Supplementary material for: Biomimetic [MFe3S4]3+ Cubanes (M = V/Mo) as Catalysts for a Fischer–Tropsch-like Hydrocarbon Synthesis—A Computational Study
Source: Inorg Chem. 2024 Dec 27;64(1):479–94. doi: 10.1021/acs.inorgchem.4c04995 (PMC11734119; doi:10.1021/acs.inorgchem.4c04995)
Supplement: Supplementary file 1 — ic4c04995_si_001.zip [file ic4c04995_si_001.zip › Vanadium - 1CO (Table S1)/Fe-CHO(2+).xyz]

26
symmetry c1
V        3.674099000      5.627690000      7.691099000
Fe       3.142190000      2.937486000      7.378494000
Fe       5.088828000      3.888309000      9.340461000
Fe       5.738422000      3.881614000      6.618987000
S        3.685588000      4.406399000      5.722310000
S        2.761324000      4.285139000      9.173947000
S        5.918829000      5.602491000      8.135029000
S        5.253562000      2.111218000      7.882476000
Cl       4.748858000      3.285900000     11.574651000
Cl       1.516265000      1.442416000      6.916826000
Cl       7.415359000      3.802327000      5.126750000
C        1.770273000      7.709155000      7.448472000
C        2.662278000      8.162847000      8.464784000
C        0.643923000      8.475589000      7.117471000
O        3.689120000      7.370698000      8.686275000
Cl      -0.422043000      7.887548000      5.871705000
C        2.405537000      9.375517000      9.122380000
C        0.391507000      9.691870000      7.784521000
Cl       3.517821000      9.899797000     10.356571000
Cl      -1.012449000     10.630740000      7.368799000
C        1.270883000     10.140786000      8.784240000
Cl       0.960782000     11.639283000      9.611285000
O        2.113836000      6.567745000      6.885521000
C        6.926964000      3.812050000      9.948780000
O        7.862053000      3.089610000      9.659958000
H        7.074968000      4.604043000     10.738452000
