# Supplementary material for: Biomimetic [MFe3S4]3+ Cubanes (M = V/Mo) as Catalysts for a Fischer–Tropsch-like Hydrocarbon Synthesis—A Computational Study
Source: Inorg Chem. 2024 Dec 27;64(1):479–94. doi: 10.1021/acs.inorgchem.4c04995 (PMC11734119; doi:10.1021/acs.inorgchem.4c04995)
Supplement: Supplementary file 1 — ic4c04995_si_001.zip [file ic4c04995_si_001.zip › Vanadium - 1CO (Table S1)/Fe-CHO(3+).xyz]

26
symmetry c1
V        3.631225000      5.598216000      7.726237000
Fe       3.103469000      2.912772000      7.399116000
Fe       5.141953000      3.949879000      9.482999000
Fe       5.677363000      3.797253000      6.689442000
S        3.672589000      4.353769000      5.771079000
S        2.724056000      4.225880000      9.187206000
S        5.889959000      5.592920000      8.118075000
S        5.142943000      2.094812000      8.076391000
Cl       4.859854000      4.110336000     11.695323000
Cl       1.500087000      1.499295000      6.834261000
Cl       7.298696000      3.637011000      5.205302000
C        1.780810000      7.685043000      7.424753000
C        2.625659000      8.113896000      8.480916000
C        0.685349000      8.466352000      7.036662000
O        3.621158000      7.288840000      8.746748000
Cl      -0.324177000      7.900519000      5.741056000
C        2.366496000      9.325651000      9.137059000
C        0.426419000      9.682085000      7.698527000
Cl       3.423629000      9.815377000     10.425963000
Cl      -0.931361000     10.650815000      7.218410000
C        1.265159000     10.110088000      8.745355000
Cl       0.943243000     11.608532000      9.560174000
O        2.136345000      6.531077000      6.879596000
C        7.074482000      3.661330000      9.790021000
O        7.880409000      2.904727000      9.315014000
H        7.367397000      4.398983000     10.578551000
