# Supplementary material for: Biomimetic [MFe3S4]3+ Cubanes (M = V/Mo) as Catalysts for a Fischer–Tropsch-like Hydrocarbon Synthesis—A Computational Study
Source: Inorg Chem. 2024 Dec 27;64(1):479–94. doi: 10.1021/acs.inorgchem.4c04995 (PMC11734119; doi:10.1021/acs.inorgchem.4c04995)
Supplement: Supplementary file 1 — ic4c04995_si_001.zip [file ic4c04995_si_001.zip › Vanadium - 1CO (Table S1)/Fe-CHO(ACN_2+).xyz]

32
symmetry c1
V        3.826277000      5.715017000      7.504522000
Fe       3.134292000      3.020815000      7.356206000
Fe       5.063081000      3.964300000      9.306872000
Fe       5.787996000      3.796589000      6.597508000
S        3.766771000      4.331244000      5.623303000
S        2.780519000      4.456493000      9.065480000
S        6.052261000      5.551218000      8.076272000
S        5.199639000      2.106164000      7.934197000
Cl       4.675848000      3.461283000     11.563810000
Cl       1.471515000      1.544763000      6.915245000
Cl       7.485112000      3.619687000      5.127190000
C        1.762516000      7.678498000      7.455299000
C        2.675483000      8.140389000      8.468101000
C        0.624038000      8.447589000      7.161292000
O        3.721576000      7.386005000      8.688097000
Cl      -0.457092000      7.865117000      5.919252000
C        2.396203000      9.342649000      9.140870000
C        0.361792000      9.657518000      7.842637000
Cl       3.520984000      9.871524000     10.368675000
Cl      -1.056698000     10.588166000      7.446459000
C        1.246524000     10.103823000      8.832402000
Cl       0.936901000     11.593691000      9.680795000
O        2.073311000      6.549332000      6.868693000
C        5.354940000      8.980588000      4.296086000
H        5.792631000      9.856462000      4.794963000
H        4.494582000      9.304542000      3.693636000
H        6.107794000      8.531862000      3.632799000
C        4.928500000      8.010883000      5.280077000
N        4.588690000      7.223023000      6.059689000
C        6.892179000      3.835199000      9.979500000
O        7.793635000      3.052185000      9.746324000
H        7.064114000      4.649009000     10.741243000
