# Supplementary material for: Biomimetic [MFe3S4]3+ Cubanes (M = V/Mo) as Catalysts for a Fischer–Tropsch-like Hydrocarbon Synthesis—A Computational Study
Source: Inorg Chem. 2024 Dec 27;64(1):479–94. doi: 10.1021/acs.inorgchem.4c04995 (PMC11734119; doi:10.1021/acs.inorgchem.4c04995)
Supplement: Supplementary file 1 — ic4c04995_si_001.zip [file ic4c04995_si_001.zip › Vanadium - 1CO (Table S1)/Fe-CHO(ACN_3+).xyz]

32
symmetry c1
V        3.835361000      5.819212000      7.482435000
Fe       3.250236000      3.137843000      7.390640000
Fe       5.311555000      4.067238000      9.353317000
Fe       5.837674000      3.991627000      6.542529000
S        3.784892000      4.419513000      5.633338000
S        3.021516000      4.491237000      9.176464000
S        6.124496000      5.682635000      8.004138000
S        5.316063000      2.251415000      7.900296000
Cl       5.459080000      5.001597000     11.417579000
Cl       1.603342000      1.691647000      7.010243000
Cl       7.469681000      3.785194000      5.056129000
C        1.701976000      7.651861000      7.474923000
C        2.612889000      8.190000000      8.438392000
C        0.517999000      8.337196000      7.164227000
O        3.688468000      7.481432000      8.651411000
Cl      -0.550645000      7.645125000      5.979495000
C        2.300063000      9.408505000      9.069639000
C        0.217043000      9.555142000      7.802895000
Cl       3.425229000     10.040750000     10.235820000
Cl      -1.250817000     10.397972000      7.412525000
C        1.108525000     10.087197000      8.754017000
Cl       0.740093000     11.591237000      9.540805000
O        2.076251000      6.509512000      6.936261000
C        5.365341000      9.120601000      4.385259000
H        5.604752000     10.048082000      4.924067000
H        4.576209000      9.324932000      3.648178000
H        6.264033000      8.764580000      3.862098000
C        4.916097000      8.114427000      5.317696000
N        4.565797000      7.300565000      6.063742000
C        6.745588000      2.944187000     10.051606000
O        6.714369000      1.990594000     10.787917000
H        7.712756000      3.392574000      9.699415000
