# Supplementary material for: Biomimetic [MFe3S4]3+ Cubanes (M = V/Mo) as Catalysts for a Fischer–Tropsch-like Hydrocarbon Synthesis—A Computational Study
Source: Inorg Chem. 2024 Dec 27;64(1):479–94. doi: 10.1021/acs.inorgchem.4c04995 (PMC11734119; doi:10.1021/acs.inorgchem.4c04995)
Supplement: Supplementary file 1 — ic4c04995_si_001.zip [file ic4c04995_si_001.zip › Vanadium - 1CO (Table S1)/Fe-CHOH(2+).xyz]

27
symmetry c1
V        3.647844000      5.802095000      7.666410000
Fe       3.353824000      3.122565000      7.257856000
Fe       5.280537000      4.127494000      9.361803000
Fe       5.779952000      4.357990000      6.495827000
S        3.747138000      4.675000000      5.628847000
S        2.893462000      4.337908000      9.137432000
S        5.873407000      5.935065000      8.140849000
S        5.466559000      2.456901000      7.790164000
Cl       4.912461000      4.195437000     11.702491000
Cl       1.776148000      1.591539000      6.713468000
Cl       7.843184000      4.292338000      5.552992000
C        1.606742000      7.757125000      7.493210000
C        2.442425000      8.216712000      8.554271000
C        0.430024000      8.452631000      7.181040000
O        3.526845000      7.502723000      8.754364000
Cl      -0.560492000      7.861663000      5.874330000
C        2.072974000      9.362429000      9.277727000
C        0.065141000      9.600297000      7.915076000
Cl       3.114515000      9.895487000     10.569720000
Cl      -1.403570000     10.447719000      7.524221000
C        0.885548000     10.053259000      8.961891000
Cl       0.435278000     11.464187000      9.875645000
O        2.047106000      6.680920000      6.869725000
C        7.035825000      3.849693000      9.746171000
O        8.110871000      3.830778000      8.962378000
H        7.363523000      3.654452000     10.784143000
H        7.841444000      3.997312000      8.016749000
