# Supplementary material for: Biomimetic [MFe3S4]3+ Cubanes (M = V/Mo) as Catalysts for a Fischer–Tropsch-like Hydrocarbon Synthesis—A Computational Study
Source: Inorg Chem. 2024 Dec 27;64(1):479–94. doi: 10.1021/acs.inorgchem.4c04995 (PMC11734119; doi:10.1021/acs.inorgchem.4c04995)
Supplement: Supplementary file 1 — ic4c04995_si_001.zip [file ic4c04995_si_001.zip › Vanadium - 1CO (Table S1)/Fe-CHOH(3+).xyz]

27
symmetry c1
V        3.593864000      5.566424000      7.783960000
Fe       3.066905000      2.886818000      7.549048000
Fe       5.149161000      3.858758000      9.517444000
Fe       5.654845000      3.738237000      6.762004000
S        3.648776000      4.288792000      5.850378000
S        2.768344000      4.256332000      9.331617000
S        5.846618000      5.528650000      8.213163000
S        5.101576000      2.027203000      8.141135000
Cl       4.807517000      4.038634000     11.759801000
Cl       1.386913000      1.520234000      7.075890000
Cl       7.655119000      3.485415000      5.800137000
C        1.735740000      7.642062000      7.450269000
C        2.642914000      8.137147000      8.423216000
C        0.623611000      8.404338000      7.070771000
O        3.649082000      7.325604000      8.692378000
Cl      -0.461532000      7.757470000      5.877879000
C        2.428400000      9.396411000      9.002068000
C        0.409047000      9.666678000      7.657225000
Cl       3.563392000      9.971330000     10.185552000
Cl      -0.970558000     10.610840000      7.188747000
C        1.309888000     10.161211000      8.619465000
Cl       1.043718000     11.717902000      9.340869000
O        2.052674000      6.449369000      6.969157000
C        6.883550000      3.459566000      9.915386000
O        7.942001000      3.284078000      9.150854000
H        7.184328000      3.307895000     10.966531000
H        7.728110000      3.404363000      8.182775000
