# Supplementary material for: Biomimetic [MFe3S4]3+ Cubanes (M = V/Mo) as Catalysts for a Fischer–Tropsch-like Hydrocarbon Synthesis—A Computational Study
Source: Inorg Chem. 2024 Dec 27;64(1):479–94. doi: 10.1021/acs.inorgchem.4c04995 (PMC11734119; doi:10.1021/acs.inorgchem.4c04995)
Supplement: Supplementary file 1 — ic4c04995_si_001.zip [file ic4c04995_si_001.zip › Vanadium - 1CO (Table S1)/Fe-CHOH(ACN_3+).xyz]

33
symmetry c1
V        3.713545000      5.653168000      7.634105000
Fe       3.061936000      2.990142000      7.536323000
Fe       5.183241000      3.901129000      9.497205000
Fe       5.694806000      3.689797000      6.742419000
S        3.707527000      4.243687000      5.773849000
S        2.837168000      4.390966000      9.277788000
S        5.964227000      5.496421000      8.170895000
S        5.059386000      2.039001000      8.162143000
Cl       4.850636000      4.214623000     11.737305000
Cl       1.341860000      1.646662000      7.102985000
Cl       7.679331000      3.338967000      5.769056000
C        1.715544000      7.621838000      7.476890000
C        2.616090000      8.121007000      8.470998000
C        0.611697000      8.391137000      7.084929000
O        3.620324000      7.335987000      8.772942000
Cl      -0.450098000      7.747496000      5.863444000
C        2.371926000      9.381785000      9.042365000
C        0.377603000      9.655101000      7.666005000
Cl       3.488469000      9.967755000     10.244180000
Cl      -0.995107000     10.597847000      7.166045000
C        1.257817000     10.147687000      8.642804000
Cl       0.980235000     11.707243000      9.359765000
O        2.012632000      6.429208000      6.996896000
C        5.373129000      8.979114000      4.540817000
H        5.743765000      9.844004000      5.108752000
H        4.554887000      9.304490000      3.883355000
H        6.189996000      8.574277000      3.927097000
C        4.896092000      7.964235000      5.451355000
N        4.519053000      7.147394000      6.181433000
C        6.887691000      3.425525000      9.927246000
O        7.944051000      3.180480000      9.172323000
H        7.175690000      3.279990000     10.982714000
H        7.735777000      3.297112000      8.204101000
