# Supplementary material for: Biomimetic [MFe3S4]3+ Cubanes (M = V/Mo) as Catalysts for a Fischer–Tropsch-like Hydrocarbon Synthesis—A Computational Study
Source: Inorg Chem. 2024 Dec 27;64(1):479–94. doi: 10.1021/acs.inorgchem.4c04995 (PMC11734119; doi:10.1021/acs.inorgchem.4c04995)
Supplement: Supplementary file 1 — ic4c04995_si_001.zip [file ic4c04995_si_001.zip › Vanadium - 1CO (Table S1)/Fe-CO(2+).xyz]

25
symmetry c1
V        3.686372000      5.597755000      7.679947000
Fe       3.145591000      2.917254000      7.336804000
Fe       5.143625000      3.876806000      9.426999000
Fe       5.678975000      3.862439000      6.582308000
S        3.654841000      4.399387000      5.691899000
S        2.830804000      4.220605000      9.188645000
S        5.919164000      5.583154000      8.090032000
S        5.152354000      2.086879000      7.945459000
Cl       4.899227000      4.346479000     11.692948000
Cl       1.433952000      1.545311000      6.824754000
Cl       7.378881000      3.623125000      5.115193000
C        1.773195000      7.669527000      7.448369000
C        2.654838000      8.117985000      8.473874000
C        0.644355000      8.430590000      7.114873000
O        3.686969000      7.333501000      8.694180000
Cl      -0.406798000      7.846984000      5.854444000
C        2.382022000      9.321227000      9.144008000
C        0.376038000      9.636895000      7.793102000
Cl       3.478312000      9.838366000     10.395312000
Cl      -1.030532000     10.570278000      7.375628000
C        1.244062000     10.080637000      8.805978000
Cl       0.914328000     11.566471000      9.647465000
O        2.126469000      6.533157000      6.877076000
C        6.804360000      3.489734000      9.741848000
O        7.928721000      3.231749000      9.935304000
