# Supplementary material for: Biomimetic [MFe3S4]3+ Cubanes (M = V/Mo) as Catalysts for a Fischer–Tropsch-like Hydrocarbon Synthesis—A Computational Study
Source: Inorg Chem. 2024 Dec 27;64(1):479–94. doi: 10.1021/acs.inorgchem.4c04995 (PMC11734119; doi:10.1021/acs.inorgchem.4c04995)
Supplement: Supplementary file 1 — ic4c04995_si_001.zip [file ic4c04995_si_001.zip › Vanadium - 1CO (Table S1)/Fe-CO(3+).xyz]

25
symmetry c1
V        3.390177000      5.534566000      7.536288000
Fe       3.198443000      2.867526000      6.834776000
Fe       5.235090000      3.788653000      8.840067000
Fe       5.555356000      4.241345000      6.067629000
S        3.406427000      4.618775000      5.412258000
S        2.877320000      3.852696000      8.853823000
S        5.656374000      5.752108000      7.786045000
S        5.383585000      2.243917000      7.117731000
Cl       5.113218000      3.578633000     11.098979000
Cl       1.685903000      1.367281000      6.243938000
Cl       7.108174000      4.536500000      4.532120000
C        1.250807000      7.334125000      7.742526000
C        2.174392000      7.776809000      8.723464000
C        0.011252000      7.969585000      7.599622000
O        3.302435000      7.090732000      8.754234000
Cl      -1.089797000      7.388639000      6.388757000
C        1.849032000      8.861328000      9.550970000
C       -0.314497000      9.055427000      8.434479000
Cl       3.005472000      9.377164000     10.739872000
Cl      -1.850978000      9.842951000      8.261922000
C        0.602827000      9.499797000      9.406656000
Cl       0.197302000     10.836790000     10.435890000
O        1.679985000      6.310784000      7.017726000
C        6.970350000      3.618216000      9.046979000
O        8.114420000      3.502573000      9.184078000
