# Supplementary material for: Biomimetic [MFe3S4]3+ Cubanes (M = V/Mo) as Catalysts for a Fischer–Tropsch-like Hydrocarbon Synthesis—A Computational Study
Source: Inorg Chem. 2024 Dec 27;64(1):479–94. doi: 10.1021/acs.inorgchem.4c04995 (PMC11734119; doi:10.1021/acs.inorgchem.4c04995)
Supplement: Supplementary file 1 — ic4c04995_si_001.zip [file ic4c04995_si_001.zip › Vanadium - 1CO (Table S1)/Fe-CO(ACN_2+).xyz]

31
symmetry c1
V        3.827003000      5.782104000      7.405654000
Fe       3.093822000      3.107761000      7.353863000
Fe       5.202181000      3.753943000      9.566046000
Fe       5.708498000      3.753952000      6.670789000
S        3.776939000      4.329428000      5.590092000
S        2.889809000      4.490546000      9.109796000
S        5.983290000      5.438672000      8.215810000
S        5.020860000      2.001597000      7.947915000
Cl       4.792821000      3.910190000     11.846099000
Cl       1.297770000      1.823516000      6.882419000
Cl       7.485133000      3.575594000      5.290581000
C        1.693027000      7.681106000      7.456753000
C        2.656583000      8.198509000      8.394877000
C        0.504004000      8.396321000      7.235392000
O        3.740953000      7.486411000      8.556164000
Cl      -0.643059000      7.742063000      6.091405000
C        2.378247000      9.404664000      9.061584000
C        0.241794000      9.608411000      7.912854000
Cl       3.567203000     10.006455000     10.191986000
Cl      -1.243299000     10.469238000      7.611074000
C        1.177935000     10.111933000      8.824922000
Cl       0.868193000     11.605579000      9.667554000
O        2.015700000      6.557620000      6.867990000
C        5.551643000      8.937125000      4.285243000
H        5.823619000      9.868849000      4.800906000
H        4.785173000      9.156859000      3.528576000
H        6.442104000      8.530863000      3.784946000
C        5.042333000      7.975977000      5.236763000
N        4.638817000      7.195545000      5.994199000
C        6.792391000      3.192453000      9.923851000
O        7.871156000      2.794444000     10.152248000
