# Supplementary material for: Biomimetic [MFe3S4]3+ Cubanes (M = V/Mo) as Catalysts for a Fischer–Tropsch-like Hydrocarbon Synthesis—A Computational Study
Source: Inorg Chem. 2024 Dec 27;64(1):479–94. doi: 10.1021/acs.inorgchem.4c04995 (PMC11734119; doi:10.1021/acs.inorgchem.4c04995)
Supplement: Supplementary file 1 — ic4c04995_si_001.zip [file ic4c04995_si_001.zip › Vanadium - 1CO (Table S1)/Fe-CO(ACN_3+).xyz]

31
symmetry c1
V        3.654969000      5.699296000      7.557998000
Fe       3.064261000      3.011456000      7.437353000
Fe       5.345469000      3.733597000      9.502736000
Fe       5.593753000      3.789993000      6.588240000
S        3.577016000      4.323007000      5.695947000
S        2.914974000      4.367646000      9.233448000
S        5.929190000      5.461243000      8.136535000
S        5.094696000      2.014457000      7.894369000
Cl       5.000418000      3.673766000     11.742947000
Cl       1.324151000      1.690464000      7.073929000
Cl       7.236557000      3.651058000      5.111541000
C        1.680148000      7.679123000      7.472870000
C        2.586145000      8.153776000      8.470124000
C        0.576717000      8.451786000      7.090468000
O        3.582914000      7.356001000      8.751078000
Cl      -0.488158000      7.828315000      5.865536000
C        2.348719000      9.407363000      9.063999000
C        0.349036000      9.704853000      7.693040000
Cl       3.466682000      9.968442000     10.272580000
Cl      -1.020115000     10.660109000      7.214266000
C        1.236280000     10.178350000      8.676923000
Cl       0.963393000     11.725821000      9.416561000
O        1.979933000      6.490266000      6.974346000
C        5.490115000      8.917815000      4.501820000
H        5.729327000      9.851326000      5.030131000
H        4.751465000      9.126738000      3.715380000
H        6.404560000      8.518549000      4.040966000
C        4.953767000      7.951950000      5.430726000
N        4.528357000      7.169535000      6.171387000
C        7.004595000      3.310117000      9.742117000
O        8.123311000      3.021508000      9.888990000
