# Supplementary material for: Biomimetic [MFe3S4]3+ Cubanes (M = V/Mo) as Catalysts for a Fischer–Tropsch-like Hydrocarbon Synthesis—A Computational Study
Source: Inorg Chem. 2024 Dec 27;64(1):479–94. doi: 10.1021/acs.inorgchem.4c04995 (PMC11734119; doi:10.1021/acs.inorgchem.4c04995)
Supplement: Supplementary file 1 — ic4c04995_si_001.zip [file ic4c04995_si_001.zip › Vanadium - 1CO (Table S1)/Fe=CH2(3+).xyz]

26
symmetry c1
V        3.595642000      5.824810000      7.719376000
Fe       3.369810000      3.060091000      7.414392000
Fe       5.328428000      4.134389000      9.321375000
Fe       5.796917000      4.305963000      6.555258000
S        3.693702000      4.604576000      5.765455000
S        2.950776000      4.370706000      9.217307000
S        5.843866000      5.935193000      8.133358000
S        5.521939000      2.464309000      7.817896000
Cl       4.822917000      3.009804000     11.281500000
Cl       1.844543000      1.507411000      7.028210000
Cl       7.494217000      4.451392000      5.161627000
C        1.567927000      7.755824000      7.519118000
C        2.444003000      8.268198000      8.510924000
C        0.393300000      8.444881000      7.191935000
O        3.516958000      7.527776000      8.723048000
Cl      -0.649419000      7.780695000      5.971191000
C        2.133882000      9.468016000      9.166421000
C        0.083595000      9.649023000      7.853748000
Cl       3.229951000     10.061542000     10.376878000
Cl      -1.374589000     10.501757000      7.451424000
C        0.951317000     10.158297000      8.837811000
Cl       0.565468000     11.641121000      9.654948000
O        1.974647000      6.620829000      6.970057000
C        7.021411000      4.112969000      9.856967000
H        7.885895000      4.432210000      9.254662000
H        7.287538000      3.707479000     10.843967000
