# Supplementary material for: Biomimetic [MFe3S4]3+ Cubanes (M = V/Mo) as Catalysts for a Fischer–Tropsch-like Hydrocarbon Synthesis—A Computational Study
Source: Inorg Chem. 2024 Dec 27;64(1):479–94. doi: 10.1021/acs.inorgchem.4c04995 (PMC11734119; doi:10.1021/acs.inorgchem.4c04995)
Supplement: Supplementary file 1 — ic4c04995_si_001.zip [file ic4c04995_si_001.zip › Vanadium - 1CO (Table S1)/Initial(2+).xyz]

23
symmetry c1
V        3.827452000      6.998620000      8.967431000
Fe       3.924719000      4.448572000      9.970417000
Fe       4.817449000      6.765790000     11.517172000
Fe       6.382488000      5.763576000      9.353835000
S        4.699542000      5.117187000      7.943274000
S        2.693070000      6.254597000     10.742979000
S        5.772902000      7.921819000      9.815128000
S        5.882131000      4.678165000     11.258702000
Cl       4.879287000      7.709790000     13.572834000
Cl       2.827807000      2.470635000     10.039914000
Cl       8.439753000      5.597243000      8.459220000
C        1.638277000      7.943193000      7.427351000
C        2.078671000      9.084364000      8.165874000
C        0.487645000      8.036273000      6.629811000
O        3.173636000      8.895270000      8.871433000
Cl      -0.022235000      6.624764000      5.743703000
C        1.355226000     10.283690000      8.085294000
C       -0.233931000      9.245744000      6.555711000
Cl       1.918627000     11.654987000      9.001971000
Cl      -1.664342000      9.340913000      5.569870000
C        0.198880000     10.367296000      7.281854000
Cl      -0.692389000     11.859214000      7.199748000
O        2.392047000      6.873840000      7.562818000
