# Supplementary material for: Biomimetic [MFe3S4]3+ Cubanes (M = V/Mo) as Catalysts for a Fischer–Tropsch-like Hydrocarbon Synthesis—A Computational Study
Source: Inorg Chem. 2024 Dec 27;64(1):479–94. doi: 10.1021/acs.inorgchem.4c04995 (PMC11734119; doi:10.1021/acs.inorgchem.4c04995)
Supplement: Supplementary file 1 — ic4c04995_si_001.zip [file ic4c04995_si_001.zip › Vanadium - 1CO (Table S1)/Initial(ACN_2+).xyz]

29
symmetry c1
V        3.961168000      7.324684000      8.829122000
Fe       4.733751000      4.794147000      9.694223000
Fe       5.407031000      7.173332000     11.197354000
Fe       6.721718000      6.598892000      8.725380000
S        4.975514000      5.612773000      7.609580000
S        3.334031000      6.256163000     10.793533000
S        5.822543000      8.570741000      9.486390000
S        6.830483000      5.377306000     10.612962000
Cl       5.715525000      8.040586000     13.278351000
Cl       4.179326000      2.595437000      9.841923000
Cl       8.529074000      6.917429000      7.417574000
C        1.216946000      7.679749000      8.115997000
C        1.549999000      8.856955000      8.877443000
C       -0.089385000      7.542594000      7.614153000
O        2.781298000      8.937155000      9.311243000
Cl      -0.462842000      6.104566000      6.691987000
C        0.557947000      9.828956000      9.096395000
C       -1.072856000      8.531805000      7.840548000
Cl       0.993115000     11.246305000     10.022419000
Cl      -2.679190000      8.325532000      7.197042000
C       -0.748820000      9.674911000      8.581676000
Cl      -1.950543000     10.903791000      8.872005000
O        2.180078000      6.811599000      7.943062000
C        4.226199000      9.090448000      6.003391000
N        4.151040000      8.463410000      6.975590000
C        4.336961000      9.864605000      4.787450000
H        3.390182000      9.828686000      4.230790000
H        5.140501000      9.457443000      4.157800000
H        4.570666000     10.911051000      5.029959000
