# Supplementary material for: Biomimetic [MFe3S4]3+ Cubanes (M = V/Mo) as Catalysts for a Fischer–Tropsch-like Hydrocarbon Synthesis—A Computational Study
Source: Inorg Chem. 2024 Dec 27;64(1):479–94. doi: 10.1021/acs.inorgchem.4c04995 (PMC11734119; doi:10.1021/acs.inorgchem.4c04995)
Supplement: Supplementary file 1 — ic4c04995_si_001.zip [file ic4c04995_si_001.zip › Vanadium - 1CO (Table S1)/Initial(ACN_3+).xyz]

29
Coordinates from ORCA-job VIC_ACN
  V   3.23688543193568      5.36980360745513      7.57389822869714
  Fe  2.77613287101788      2.59920909987578      7.64291085142650
  Fe  4.82921424344398      3.85275837979153      9.32099298312389
  Fe  5.27394493738363      3.36507381903887      6.57643430236670
  S   3.18924796746777      3.78361268059843      5.78621295991340
  S   2.54376300626024      4.08865325793038      9.37699715027808
  S   5.61832483753852      5.26420085822059      7.76975196051446
  S   4.92738241354636      1.83702645220989      8.14514135563372
  Cl  5.88688369591489      3.85018126363185     11.28345255240755
  Cl  1.22598381145925      1.00562138260559      7.46618263012907
  Cl  6.79082658439426      2.92675852037459      5.04243826937653
  C   0.89392543066827      6.73326319472313      8.16291137108954
  C   1.89884656645089      7.34808661779073      8.98450683861893
  C   -0.45635748197857      7.05662781705242      8.36672262402788
  O   3.13888741054844      7.01487837725978      8.69905035433994
  Cl  -1.64564265901226      6.29247541961139      7.35282198122715
  C   1.51500794731512      8.26166596866546      9.97799077742943
  C   -0.82893564935256      7.97002318930806      9.37322034333190
  Cl  2.76125633613881      8.98496857287662     10.95264698999354
  Cl  -2.50739455354305      8.34258917140023      9.62161832488924
  C   0.15461433470820      8.57140246795580     10.17720534983864
  Cl  -0.30184692933282      9.69069518059174     11.42486000723610
  O   1.34766998330385      5.91918923840641      7.23462116932800
  C   4.14196593289013      8.53306528545004      4.13722126898109
  H   4.39348996918525      9.50234847668773      4.59023399755608
  H   3.25278959093378      8.65194409482346      3.50237961550493
  H   4.98460540395106      8.19528944053260      3.51748619165727
  C   3.87756493587728      7.56286881221752      5.17319460991205
  N   3.66840563088570      6.78107535291417      6.00208994117116
