# Supplementary material for: Biomimetic [MFe3S4]3+ Cubanes (M = V/Mo) as Catalysts for a Fischer–Tropsch-like Hydrocarbon Synthesis—A Computational Study
Source: Inorg Chem. 2024 Dec 27;64(1):479–94. doi: 10.1021/acs.inorgchem.4c04995 (PMC11734119; doi:10.1021/acs.inorgchem.4c04995)
Supplement: Supplementary file 1 — ic4c04995_si_001.zip [file ic4c04995_si_001.zip › Vanadium - 1CO (Table S1)/S-CH3(2+).xyz]

27
symmetry c1
V        3.239772000      5.576523000      7.669373000
Fe       3.800242000      3.306324000      6.419740000
Fe       3.939402000      3.515412000      9.338324000
Fe       5.892310000      4.894401000      7.787564000
S        4.685985000      5.228857000      5.882943000
S        2.165864000      3.526206000      7.856029000
S        4.573661000      5.696965000      9.487913000
S        6.000614000      2.672182000      8.537656000
Cl       3.373980000      2.400362000     11.246094000
Cl       4.066663000      1.476574000      5.149772000
Cl       7.897218000      5.933396000      7.690973000
C        1.372367000      7.635150000      8.240635000
C        2.439634000      8.313447000      7.572900000
C        0.297863000      8.369708000      8.761564000
O        3.390125000      7.537541000      7.112419000
Cl      -0.980952000      7.503769000      9.572663000
C        2.388700000      9.712233000      7.445017000
C        0.259487000      9.774155000      8.630698000
Cl       3.700957000     10.512517000      6.619927000
Cl      -1.078070000     10.671702000      9.290314000
C        1.303955000     10.442702000      7.971886000
Cl       1.266175000     12.175556000      7.809132000
O        1.495071000      6.323211000      8.293672000
C        7.115218000      2.792442000     10.007584000
H        6.946690000      1.922380000     10.656009000
H        6.903508000      3.710624000     10.569994000
H        8.161055000      2.801587000      9.672552000
