# Supplementary material for: Biomimetic [MFe3S4]3+ Cubanes (M = V/Mo) as Catalysts for a Fischer–Tropsch-like Hydrocarbon Synthesis—A Computational Study
Source: Inorg Chem. 2024 Dec 27;64(1):479–94. doi: 10.1021/acs.inorgchem.4c04995 (PMC11734119; doi:10.1021/acs.inorgchem.4c04995)
Supplement: Supplementary file 1 — ic4c04995_si_001.zip [file ic4c04995_si_001.zip › Vanadium - 2CO (Table S4)/OC-Fe-CH2-S(2+).xyz]

28
symmetry c1
V        3.556675000      5.662809000      7.750338000
Fe       4.624407000      3.256473000      6.722032000
Fe       4.276882000      3.660472000      9.640911000
Fe       6.241534000      5.328486000      7.581561000
S        4.818619000      5.326360000      5.833987000
S        2.713566000      3.564871000      7.960966000
S        5.015632000      5.884504000      9.397621000
S        6.674613000      3.079316000      7.937253000
Cl       3.533423000      4.254678000     11.896004000
Cl       4.414238000      1.501095000      5.312918000
Cl       8.039417000      6.655664000      7.236946000
C        1.544006000      7.543466000      8.408593000
C        2.445870000      8.259699000      7.566880000
C        0.462112000      8.216538000      8.996401000
O        3.417674000      7.531292000      7.056314000
Cl      -0.622040000      7.311375000     10.016063000
C        2.246699000      9.628984000      7.337877000
C        0.269946000      9.593850000      8.764325000
Cl       3.372709000     10.470904000      6.309286000
Cl      -1.068368000     10.418186000      9.509310000
C        1.160825000     10.299096000      7.937698000
Cl       0.932179000     12.000224000      7.655979000
O        1.818666000      6.263639000      8.548815000
C        6.191735000      2.940386000      9.662775000
H        6.311221000      1.896122000      9.977925000
C        3.802788000      2.015454000      9.944748000
O        3.482055000      0.907444000     10.146877000
H        6.792227000      3.600400000     10.302148000
