# Supplementary material for: Biomimetic [MFe3S4]3+ Cubanes (M = V/Mo) as Catalysts for a Fischer–Tropsch-like Hydrocarbon Synthesis—A Computational Study
Source: Inorg Chem. 2024 Dec 27;64(1):479–94. doi: 10.1021/acs.inorgchem.4c04995 (PMC11734119; doi:10.1021/acs.inorgchem.4c04995)
Supplement: Supplementary file 1 — ic4c04995_si_001.zip [file ic4c04995_si_001.zip › Vanadium - 2CO (Table S4)/OC-Fe-CH2-S(3+).xyz]

28
symmetry c1
V        3.621495000      5.749392000      8.338437000
Fe       3.972589000      3.397673000      6.978372000
Fe       4.884675000      3.749907000      9.981055000
Fe       6.066402000      5.177375000      7.279381000
S        4.144238000      5.500519000      6.168651000
S        2.823527000      3.722755000      8.930678000
S        5.649758000      5.820819000      9.389939000
S        6.226106000      2.867483000      7.433677000
Cl       4.678533000      4.486569000     12.210195000
Cl       2.927159000      2.025062000      5.594933000
Cl       7.761782000      6.229063000      6.314959000
C        1.431562000      7.530148000      8.111291000
C        2.556586000      8.372405000      8.316307000
C        0.165985000      8.092166000      7.890400000
O        3.686489000      7.721015000      8.511253000
Cl      -1.184850000      7.028097000      7.639961000
C        2.404214000      9.765956000      8.300448000
C        0.016516000      9.491853000      7.872991000
Cl       3.806350000     10.759868000      8.555407000
Cl      -1.549867000     10.186985000      7.593954000
C        1.132156000     10.326506000      8.077599000
Cl       0.944461000     12.052317000      8.051631000
O        1.708587000      6.241802000      8.153766000
C        6.428300000      2.677774000      9.217031000
H        6.464608000      1.605562000      9.436854000
C        4.358190000      2.175119000     10.563792000
O        3.991770000      1.144897000     10.955632000
H        7.351990000      3.172699000      9.543956000
