# Supplementary material for: Biomimetic [MFe3S4]3+ Cubanes (M = V/Mo) as Catalysts for a Fischer–Tropsch-like Hydrocarbon Synthesis—A Computational Study
Source: Inorg Chem. 2024 Dec 27;64(1):479–94. doi: 10.1021/acs.inorgchem.4c04995 (PMC11734119; doi:10.1021/acs.inorgchem.4c04995)
Supplement: Supplementary file 1 — ic4c04995_si_001.zip [file ic4c04995_si_001.zip › Vanadium - 2CO (Table S4)/OC-Fe-CH2OH(ACN_2+).xyz]

36
symmetry c1
V        3.796835000      5.670821000      7.552103000
Fe       3.051753000      2.990323000      7.341311000
Fe       5.002752000      3.787780000      9.503563000
Fe       5.625976000      3.792410000      6.573466000
S        3.638815000      4.346102000      5.635885000
S        2.765146000      4.389902000      9.106179000
S        5.974491000      5.432870000      8.110828000
S        5.034644000      2.073025000      7.935616000
Cl       5.045188000      5.315705000     11.369209000
Cl       1.309624000      1.637069000      6.866853000
Cl       7.315654000      3.530005000      5.095269000
C        1.754533000      7.659314000      7.474421000
C        2.677749000      8.120175000      8.475055000
C        0.629214000      8.441108000      7.166526000
O        3.710301000      7.351182000      8.698715000
Cl      -0.461434000      7.858155000      5.933401000
C        2.419701000      9.336305000      9.133177000
C        0.388018000      9.664280000      7.830367000
Cl       3.552455000      9.865084000     10.353179000
Cl      -1.014672000     10.613060000      7.422490000
C        1.281967000     10.109566000      8.813918000
Cl       0.995354000     11.615836000      9.640743000
O        2.049281000      6.513675000      6.910085000
C        5.445302000      8.943590000      4.365896000
H        5.845450000      9.822308000      4.890731000
H        4.622998000      9.261677000      3.709829000
H        6.241490000      8.498461000      3.752784000
C        4.963988000      7.972492000      5.323276000
N        4.585037000      7.186120000      6.086039000
C        6.613544000      3.377854000      9.981834000
O        7.710946000      3.124044000     10.291821000
C        4.263833000      2.369345000     10.784186000
O        5.086197000      1.218408000     11.035531000
H        3.292425000      2.047690000     10.370475000
H        5.280041000      0.842857000     10.153487000
H        4.116505000      2.865432000     11.752242000
