# Supplementary material for: Biomimetic [MFe3S4]3+ Cubanes (M = V/Mo) as Catalysts for a Fischer–Tropsch-like Hydrocarbon Synthesis—A Computational Study
Source: Inorg Chem. 2024 Dec 27;64(1):479–94. doi: 10.1021/acs.inorgchem.4c04995 (PMC11734119; doi:10.1021/acs.inorgchem.4c04995)
Supplement: Supplementary file 1 — ic4c04995_si_001.zip [file ic4c04995_si_001.zip › Vanadium - 2CO (Table S4)/OC-Fe-CH2OH(ACN_3+).xyz]

36
symmetry c1
V        3.733495000      5.696938000      7.576164000
Fe       3.024354000      3.018263000      7.375499000
Fe       5.058256000      3.752944000      9.487292000
Fe       5.619106000      3.808098000      6.601918000
S        3.630530000      4.355814000      5.678593000
S        2.809849000      4.381553000      9.166829000
S        5.946352000      5.463359000      8.103750000
S        5.020977000      2.061453000      7.921032000
Cl       5.140553000      5.146011000     11.374137000
Cl       1.280459000      1.724026000      6.923790000
Cl       7.285412000      3.570080000      5.165962000
C        1.730512000      7.671957000      7.481806000
C        2.648611000      8.146958000      8.469409000
C        0.618888000      8.449175000      7.128627000
O        3.658969000      7.354374000      8.727389000
Cl      -0.464752000      7.835274000      5.912048000
C        2.414053000      9.390114000      9.081904000
C        0.395429000      9.696820000      7.746747000
Cl       3.548207000      9.941966000     10.282504000
Cl      -0.984956000     10.651925000      7.295199000
C        1.292391000     10.164260000      8.721783000
Cl       1.025567000     11.703323000      9.483983000
O        2.022316000      6.492729000      6.969000000
C        5.413171000      8.983822000      4.430369000
H        5.785493000      9.864406000      4.972290000
H        4.601558000      9.291873000      3.756542000
H        6.231419000      8.553694000      3.835975000
C        4.923728000      8.000628000      5.368744000
N        4.536924000      7.206629000      6.118630000
C        6.695768000      3.322937000      9.923662000
O        7.789002000      3.058796000     10.202998000
C        4.288692000      2.267866000     10.769458000
O        5.166092000      1.227804000     11.116520000
H        3.386085000      1.898269000     10.264131000
H        5.285437000      0.663511000     10.326829000
H        4.053157000      2.826379000     11.678977000
