# Supplementary material for: Biomimetic [MFe3S4]3+ Cubanes (M = V/Mo) as Catalysts for a Fischer–Tropsch-like Hydrocarbon Synthesis—A Computational Study
Source: Inorg Chem. 2024 Dec 27;64(1):479–94. doi: 10.1021/acs.inorgchem.4c04995 (PMC11734119; doi:10.1021/acs.inorgchem.4c04995)
Supplement: Supplementary file 1 — ic4c04995_si_001.zip [file ic4c04995_si_001.zip › Vanadium - 2CO (Table S4)/OC-Fe-CH2OH2(2+).xyz]

31
symmetry c1
V        3.451656000      5.094229000      8.309941000
Fe       4.197137000      3.228307000      6.412827000
Fe       5.096503000      2.780230000      9.490326000
Fe       6.029944000      5.054923000      7.207394000
S        4.088457000      5.485059000      6.138937000
S        3.038146000      2.919275000      8.428084000
S        5.447730000      5.304659000      9.411423000
S        6.397610000      2.922061000      6.824872000
Cl       3.241083000      2.007931000      4.756090000
Cl       7.662905000      6.520192000      6.619282000
C        1.383548000      6.198332000      9.902894000
C        0.815814000      6.087147000      8.599031000
C        0.578027000      6.613598000     10.974834000
O        1.663270000      5.707203000      7.664731000
Cl       1.299923000      6.743577000     12.555576000
C       -0.538521000      6.389597000      8.398570000
C       -0.784897000      6.909432000     10.767418000
Cl      -1.193134000      6.241652000      6.790188000
Cl      -1.775634000      7.406263000     12.108147000
C       -1.342906000      6.797442000      9.482479000
Cl      -3.026384000      7.151369000      9.225674000
O        2.662448000      5.900164000      9.972508000
C        6.871176000      2.723040000     10.431195000
O        6.794785000      3.745908000     11.622920000
H        7.713210000      3.094564000      9.832046000
H        5.807253000      3.471308000     11.962345000
C        5.157963000      1.072906000      9.310158000
O        5.213357000     -0.098386000      9.180048000
H        7.171417000      1.806626000     10.956972000
H        6.554068000      4.584480000     11.114919000
Cl       4.141082000      2.885214000     11.786203000
