# Supplementary material for: Biomimetic [MFe3S4]3+ Cubanes (M = V/Mo) as Catalysts for a Fischer–Tropsch-like Hydrocarbon Synthesis—A Computational Study
Source: Inorg Chem. 2024 Dec 27;64(1):479–94. doi: 10.1021/acs.inorgchem.4c04995 (PMC11734119; doi:10.1021/acs.inorgchem.4c04995)
Supplement: Supplementary file 1 — ic4c04995_si_001.zip [file ic4c04995_si_001.zip › Vanadium - 2CO (Table S4)/OC-Fe-CH2OH2(3+).xyz]

31
symmetry c1
V        3.325010000      5.085886000      8.412085000
Fe       4.082891000      3.173683000      6.557844000
Fe       5.315871000      2.625393000      9.410771000
Fe       5.912154000      5.052862000      7.388386000
S        4.025690000      5.403608000      6.234126000
S        2.958105000      2.896455000      8.537547000
S        5.291860000      5.496616000      9.508928000
S        6.192267000      2.796738000      7.318016000
Cl       3.311444000      1.977833000      4.851012000
Cl       7.621365000      6.283583000      6.667705000
C        1.211132000      6.142977000      9.950528000
C        0.739292000      6.164422000      8.612207000
C        0.365902000      6.557383000     10.991677000
O        1.633444000      5.770757000      7.716626000
Cl       0.974616000      6.523098000     12.619038000
C       -0.562963000      6.591111000      8.325448000
C       -0.944262000      6.984098000     10.702668000
Cl      -1.094454000      6.596305000      6.671016000
Cl      -1.988914000      7.487590000     11.994785000
C       -1.409544000      7.000460000      9.374057000
Cl      -3.027528000      7.522720000      9.022118000
O        2.454644000      5.730544000     10.083232000
C        7.101651000      2.758391000     10.256464000
O        6.979088000      3.767253000     11.433746000
H        7.875907000      3.203637000      9.619873000
H        6.073808000      3.406328000     11.858826000
C        5.375299000      0.928616000      9.346159000
O        5.437900000     -0.238177000      9.296903000
H        7.487817000      1.863392000     10.757912000
H        6.646355000      4.601199000     10.973846000
Cl       4.451192000      2.593547000     11.744484000
