# Supplementary material for: Biomimetic [MFe3S4]3+ Cubanes (M = V/Mo) as Catalysts for a Fischer–Tropsch-like Hydrocarbon Synthesis—A Computational Study
Source: Inorg Chem. 2024 Dec 27;64(1):479–94. doi: 10.1021/acs.inorgchem.4c04995 (PMC11734119; doi:10.1021/acs.inorgchem.4c04995)
Supplement: Supplementary file 1 — ic4c04995_si_001.zip [file ic4c04995_si_001.zip › Vanadium - 2CO (Table S4)/OC-Fe-CH3(2+).xyz]

29
symmetry c1
V        3.379067000      5.822642000      7.950652000
Fe       4.354561000      3.358586000      6.985664000
Fe       4.135723000      3.809873000      9.930263000
Fe       6.087010000      5.258661000      8.078270000
S        4.821137000      5.426423000      6.192512000
S        2.502264000      3.755845000      8.231524000
S        4.699155000      6.077082000      9.704589000
S        5.894807000      3.078587000      8.609445000
Cl       2.435515000      4.401334000     11.547417000
Cl       4.140003000      1.758181000      5.412705000
Cl       8.105744000      6.236292000      7.946826000
C        1.317380000      7.743612000      8.251810000
C        2.347318000      8.437816000      7.553906000
C        0.158871000      8.428737000      8.646390000
O        3.381523000      7.691918000      7.227231000
Cl      -1.075556000      7.547055000      9.502620000
C        2.194336000      9.801570000      7.263583000
C        0.013506000      9.800396000      8.355847000
Cl       3.473749000     10.616458000      6.406834000
Cl      -1.422422000     10.643317000      8.858162000
C        1.028999000     10.485194000      7.665811000
Cl       0.854823000     12.178918000      7.311403000
O        1.561956000      6.466440000      8.458321000
C        5.473528000      3.785446000     11.501230000
H        5.684479000      2.768572000     11.866688000
C        3.769237000      2.171395000     10.318624000
O        3.539936000      1.061246000     10.601522000
H        5.027642000      4.376295000     12.311666000
H        6.419513000      4.242348000     11.177969000
