# Supplementary material for: Biomimetic [MFe3S4]3+ Cubanes (M = V/Mo) as Catalysts for a Fischer–Tropsch-like Hydrocarbon Synthesis—A Computational Study
Source: Inorg Chem. 2024 Dec 27;64(1):479–94. doi: 10.1021/acs.inorgchem.4c04995 (PMC11734119; doi:10.1021/acs.inorgchem.4c04995)
Supplement: Supplementary file 1 — ic4c04995_si_001.zip [file ic4c04995_si_001.zip › Vanadium - 2CO (Table S4)/OC-Fe-CH3(3+).xyz]

29
symmetry c1
V        3.434198000      5.856410000      7.922246000
Fe       4.396135000      3.437800000      6.931562000
Fe       4.061166000      3.884346000     10.012538000
Fe       6.126023000      5.254645000      8.104844000
S        4.928255000      5.483087000      6.200155000
S        2.533162000      3.776983000      8.148619000
S        4.721676000      6.116046000      9.698326000
S        5.813318000      3.084614000      8.658722000
Cl       2.444403000      4.593033000     11.458319000
Cl       4.270639000      1.918793000      5.320395000
Cl       8.153678000      6.140939000      8.018464000
C        1.364336000      7.727509000      8.304740000
C        2.330664000      8.411171000      7.522602000
C        0.213814000      8.401409000      8.740744000
O        3.360901000      7.660558000      7.165681000
Cl      -0.949641000      7.531983000      9.694286000
C        2.144200000      9.757052000      7.184314000
C        0.029558000      9.755944000      8.403685000
Cl       3.354913000     10.551976000      6.224938000
Cl      -1.388474000     10.593198000      8.953291000
C        0.990928000     10.432549000      7.628278000
Cl       0.761144000     12.103590000      7.218005000
O        1.660317000      6.466102000      8.545836000
C        5.490054000      3.728570000     11.493374000
H        5.792906000      2.688598000     11.661290000
C        3.605567000      2.244493000     10.392980000
O        3.310321000      1.158750000     10.667303000
H        4.992531000      4.134744000     12.380826000
H        6.357113000      4.335342000     11.213121000
