# Supplementary material for: Biomimetic [MFe3S4]3+ Cubanes (M = V/Mo) as Catalysts for a Fischer–Tropsch-like Hydrocarbon Synthesis—A Computational Study
Source: Inorg Chem. 2024 Dec 27;64(1):479–94. doi: 10.1021/acs.inorgchem.4c04995 (PMC11734119; doi:10.1021/acs.inorgchem.4c04995)
Supplement: Supplementary file 1 — ic4c04995_si_001.zip [file ic4c04995_si_001.zip › Vanadium - 2CO (Table S4)/OC-Fe-CHO(ACN_2+).xyz]

34
symmetry c1
V        3.859377000      5.663368000      7.496297000
Fe       3.181573000      2.965363000      7.245246000
Fe       5.126279000      3.800313000      9.422560000
Fe       5.709987000      3.844180000      6.454336000
S        3.698173000      4.372404000      5.559201000
S        2.863439000      4.331018000      9.039070000
S        6.056062000      5.459251000      8.012126000
S        5.188149000      2.118062000      7.815891000
Cl       5.232504000      5.384564000     11.246475000
Cl       1.472250000      1.575937000      6.768274000
Cl       7.366510000      3.615206000      4.937924000
C        1.772209000      7.604857000      7.475994000
C        2.700943000      8.074852000      8.466405000
C        0.627528000      8.366393000      7.190334000
O        3.750143000      7.321758000      8.669775000
Cl      -0.469418000      7.771179000      5.969170000
C        2.432484000      9.283283000      9.134271000
C        0.373866000      9.580185000      7.866132000
Cl       3.577352000      9.830210000     10.334120000
Cl      -1.053473000     10.503781000      7.487786000
C        1.275518000     10.036701000      8.837527000
Cl       0.974535000     11.532887000      9.677008000
O        2.081884000      6.470587000      6.896689000
C        5.363616000      9.047039000      4.365190000
H        5.709310000      9.937141000      4.909277000
H        4.531526000      9.330700000      3.705687000
H        6.189248000      8.657088000      3.753388000
C        4.927051000      8.035227000      5.301243000
N        4.583317000      7.218706000      6.048612000
C        6.696146000      3.276855000      9.930744000
O        7.747137000      2.905204000     10.281691000
C        4.340312000      2.580511000     10.721787000
O        4.187333000      1.370571000     10.696632000
H        4.004003000      3.147652000     11.634100000
