# Supplementary material for: Biomimetic [MFe3S4]3+ Cubanes (M = V/Mo) as Catalysts for a Fischer–Tropsch-like Hydrocarbon Synthesis—A Computational Study
Source: Inorg Chem. 2024 Dec 27;64(1):479–94. doi: 10.1021/acs.inorgchem.4c04995 (PMC11734119; doi:10.1021/acs.inorgchem.4c04995)
Supplement: Supplementary file 1 — ic4c04995_si_001.zip [file ic4c04995_si_001.zip › Vanadium - 2CO (Table S4)/OC-Fe-CHO(ACN_3+).xyz]

34
symmetry c1
V        3.794142000      5.673688000      7.514484000
Fe       3.130620000      2.989031000      7.283904000
Fe       5.183878000      3.769945000      9.361107000
Fe       5.716067000      3.817345000      6.496904000
S        3.711709000      4.352043000      5.602229000
S        2.895293000      4.321668000      9.093449000
S        6.027536000      5.476170000      7.991212000
S        5.147573000      2.082264000      7.820770000
Cl       5.321001000      5.276770000     11.182396000
Cl       1.424872000      1.660834000      6.808606000
Cl       7.392266000      3.570976000      5.087063000
C        1.752856000      7.606954000      7.477892000
C        2.672652000      8.079628000      8.465573000
C        0.623354000      8.369496000      7.151255000
O        3.699409000      7.299387000      8.698478000
Cl      -0.460960000      7.760483000      5.933995000
C        2.421924000      9.304614000      9.106431000
C        0.384064000      9.600206000      7.797190000
Cl       3.556869000      9.851165000     10.308018000
Cl      -1.017433000     10.538621000      7.378679000
C        1.282188000     10.064087000      8.772766000
Cl       0.994221000     11.581596000      9.569884000
O        2.061297000      6.443348000      6.939479000
C        5.334581000      9.074955000      4.434746000
H        5.715359000      9.936427000      5.000988000
H        4.495423000      9.400614000      3.804251000
H        6.135766000      8.681649000      3.793383000
C        4.890823000      8.046905000      5.346906000
N        4.540110000      7.218674000      6.077045000
C        6.779922000      3.255029000      9.856271000
O        7.835842000      2.912526000     10.190834000
C        4.363930000      2.535020000     10.718607000
O        4.135768000      1.353446000     10.635814000
H        4.133953000      3.107470000     11.650355000
