# Supplementary material for: Biomimetic [MFe3S4]3+ Cubanes (M = V/Mo) as Catalysts for a Fischer–Tropsch-like Hydrocarbon Synthesis—A Computational Study
Source: Inorg Chem. 2024 Dec 27;64(1):479–94. doi: 10.1021/acs.inorgchem.4c04995 (PMC11734119; doi:10.1021/acs.inorgchem.4c04995)
Supplement: Supplementary file 1 — ic4c04995_si_001.zip [file ic4c04995_si_001.zip › Vanadium - 2CO (Table S4)/OC-Fe-CHOH(ACN_2+).xyz]

35
symmetry c1
V        3.805707000      5.814468000      7.388410000
Fe       3.107910000      3.116032000      7.260413000
Fe       5.105319000      3.601834000      9.568806000
Fe       5.629493000      3.945502000      6.484473000
S        3.635745000      4.452343000      5.513626000
S        2.925180000      4.468373000      9.070860000
S        5.965661000      5.419036000      8.145387000
S        5.093962000      2.128374000      7.741976000
Cl       5.226582000      5.059252000     11.483121000
Cl       1.293215000      1.811289000      6.843260000
Cl       7.314456000      3.742357000      4.967546000
C        1.643405000      7.697412000      7.487219000
C        2.636301000      8.229414000      8.388176000
C        0.441003000      8.404333000      7.306440000
O        3.729919000      7.527838000      8.516824000
Cl      -0.745634000      7.733339000      6.211564000
C        2.374563000      9.441940000      9.051129000
C        0.195612000      9.621182000      7.981238000
Cl       3.600474000     10.063484000     10.132347000
Cl      -1.305507000     10.470841000      7.726621000
C        1.161950000     10.139975000      8.852763000
Cl       0.873663000     11.641149000      9.691213000
O        1.954105000      6.577483000      6.891584000
C        5.643806000      8.956823000      4.278452000
H        6.021244000      9.846604000      4.801825000
H        4.875174000      9.265424000      3.555825000
H        6.473857000      8.482258000      3.735884000
C        5.082715000      8.021467000      5.227724000
N        4.638253000      7.256874000      5.979027000
C        6.733108000      3.125786000      9.903592000
O        7.845357000      2.828645000     10.107522000
C        4.353061000      2.312842000     10.547494000
O        4.975781000      1.419752000     11.323684000
H        3.256715000      2.152948000     10.540391000
H        4.326157000      0.802786000     11.730668000
