# Supplementary material for: Biomimetic [MFe3S4]3+ Cubanes (M = V/Mo) as Catalysts for a Fischer–Tropsch-like Hydrocarbon Synthesis—A Computational Study
Source: Inorg Chem. 2024 Dec 27;64(1):479–94. doi: 10.1021/acs.inorgchem.4c04995 (PMC11734119; doi:10.1021/acs.inorgchem.4c04995)
Supplement: Supplementary file 1 — ic4c04995_si_001.zip [file ic4c04995_si_001.zip › Vanadium - 2CO (Table S4)/OC-Fe-CHOH(ACN_3+).xyz]

35
symmetry c1
V        3.734279000      5.671565000      7.499413000
Fe       3.046072000      2.982151000      7.229391000
Fe       5.025463000      3.704734000      9.476758000
Fe       5.564700000      3.846771000      6.443424000
S        3.561658000      4.394326000      5.561715000
S        2.778402000      4.326122000      9.045462000
S        5.935924000      5.416220000      8.039595000
S        5.056411000      2.082757000      7.767447000
Cl       5.051626000      5.189772000     11.306866000
Cl       1.327873000      1.639507000      6.764490000
Cl       7.174882000      3.658806000      4.911870000
C        1.742455000      7.670278000      7.475223000
C        2.661477000      8.099996000      8.483803000
C        0.631438000      8.463990000      7.158203000
O        3.674207000      7.301194000      8.702504000
Cl      -0.452218000      7.907551000      5.912822000
C        2.422597000      9.312594000      9.154771000
C        0.405525000      9.681551000      7.833706000
Cl       3.552491000      9.805841000     10.386428000
Cl      -0.975895000     10.655673000      7.425620000
C        1.300320000     10.102326000      8.831016000
Cl       1.029435000     11.602637000      9.667390000
O        2.032590000      6.517219000      6.907395000
C        5.461244000      9.002167000      4.412925000
H        5.837950000      9.874301000      4.965359000
H        4.655893000      9.323751000      3.737910000
H        6.279060000      8.571619000      3.818238000
C        4.958895000      8.013185000      5.338831000
N        4.561541000      7.214696000      6.078528000
C        6.686977000      3.370603000      9.858765000
O        7.802943000      3.163684000     10.107059000
C        4.389618000      2.363184000     10.505635000
O        5.083981000      1.684054000     11.405102000
H        3.353536000      1.989930000     10.409172000
H        4.534967000      0.974698000     11.814247000
