# Supplementary material for: Biomimetic [MFe3S4]3+ Cubanes (M = V/Mo) as Catalysts for a Fischer–Tropsch-like Hydrocarbon Synthesis—A Computational Study
Source: Inorg Chem. 2024 Dec 27;64(1):479–94. doi: 10.1021/acs.inorgchem.4c04995 (PMC11734119; doi:10.1021/acs.inorgchem.4c04995)
Supplement: Supplementary file 1 — ic4c04995_si_001.zip [file ic4c04995_si_001.zip › Vanadium - 2CO (Table S4)/OC-Fe-CO(ACN_2+).xyz]

33
symmetry c1
V        3.790535000      5.723339000      7.381767000
Fe       3.092048000      3.091668000      7.305034000
Fe       5.163124000      3.763541000      9.514982000
Fe       5.610238000      3.913220000      6.451301000
S        3.582233000      4.383863000      5.488370000
S        2.907501000      4.460545000      9.094253000
S        6.006660000      5.452026000      8.050957000
S        5.140688000      2.087439000      7.834241000
Cl       5.307507000      5.268541000     11.373001000
Cl       1.377345000      1.619170000      6.941960000
Cl       7.280005000      3.622828000      4.905957000
C        1.704691000      7.649248000      7.460450000
C        2.650274000      8.133342000      8.427626000
C        0.516607000      8.358206000      7.232771000
O        3.733460000      7.427042000      8.572941000
Cl      -0.598430000      7.737027000      6.041836000
C        2.348953000      9.315847000      9.132969000
C        0.230500000      9.541749000      7.947999000
Cl       3.509591000      9.883232000     10.307392000
Cl      -1.255626000     10.400155000      7.651769000
C        1.148002000     10.017146000      8.896631000
Cl       0.805573000     11.474328000      9.787140000
O        2.049413000      6.543870000      6.835446000
C        5.637367000      8.953767000      4.342529000
H        5.890062000      9.875212000      4.885566000
H        4.907970000      9.189126000      3.554912000
H        6.547724000      8.549050000      3.878219000
C        5.079965000      7.979777000      5.253222000
N        4.639201000      7.189414000      5.977406000
C        6.818031000      3.318914000      9.805798000
O        7.921953000      3.010417000     10.001861000
C        4.483257000      2.575640000     10.588637000
O        4.032977000      1.775841000     11.302341000
