# Supplementary material for: Biomimetic [MFe3S4]3+ Cubanes (M = V/Mo) as Catalysts for a Fischer–Tropsch-like Hydrocarbon Synthesis—A Computational Study
Source: Inorg Chem. 2024 Dec 27;64(1):479–94. doi: 10.1021/acs.inorgchem.4c04995 (PMC11734119; doi:10.1021/acs.inorgchem.4c04995)
Supplement: Supplementary file 1 — ic4c04995_si_001.zip [file ic4c04995_si_001.zip › Vanadium - 2CO (Table S4)/OC-Fe-CO(ACN_3+).xyz]

33
symmetry c1
V        3.756466000      5.653078000      7.503367000
Fe       3.130731000      2.945122000      7.263247000
Fe       5.144547000      3.751714000      9.471258000
Fe       5.616498000      3.843457000      6.433819000
S        3.593831000      4.353626000      5.581616000
S        2.864049000      4.298036000      9.081861000
S        5.982787000      5.429135000      8.023896000
S        5.165446000      2.094754000      7.795936000
Cl       5.193320000      5.276343000     11.273950000
Cl       1.435056000      1.577264000      6.838806000
Cl       7.206709000      3.695290000      4.890623000
C        1.740858000      7.614521000      7.478715000
C        2.656773000      8.066655000      8.477668000
C        0.617096000      8.385816000      7.154102000
O        3.678938000      7.280222000      8.699924000
Cl      -0.461337000      7.798767000      5.921086000
C        2.407228000      9.284173000      9.135159000
C        0.378323000      9.607031000      7.817044000
Cl       3.535765000      9.807536000     10.352971000
Cl      -1.017685000     10.556478000      7.405373000
C        1.272709000     10.052269000      8.805664000
Cl       0.984021000     11.557969000      9.623908000
O        2.049149000      6.456886000      6.925042000
C        5.453311000      8.995044000      4.440481000
H        5.751199000      9.894394000      4.997400000
H        4.667223000      9.260555000      3.719914000
H        6.323713000      8.602510000      3.896292000
C        4.959020000      7.992888000      5.355261000
N        4.566315000      7.183964000      6.085701000
C        6.832022000      3.419230000      9.799583000
O        7.945449000      3.196290000     10.023328000
C        4.518515000      2.567031000     10.601686000
O        4.111357000      1.786481000     11.352603000
