# Supplementary material for: Biomimetic [MFe3S4]3+ Cubanes (M = V/Mo) as Catalysts for a Fischer–Tropsch-like Hydrocarbon Synthesis—A Computational Study
Source: Inorg Chem. 2024 Dec 27;64(1):479–94. doi: 10.1021/acs.inorgchem.4c04995 (PMC11734119; doi:10.1021/acs.inorgchem.4c04995)
Supplement: Supplementary file 1 — ic4c04995_si_001.zip [file ic4c04995_si_001.zip › Vanadium - 2CO (Table S4)/OC-Fe=CH2(2+).xyz]

28
symmetry c1
V        3.565232000      5.700017000      8.251365000
Fe       3.641614000      3.297199000      6.885580000
Fe       5.020342000      3.489261000      9.587359000
Fe       5.861377000      4.997937000      6.965044000
S        3.843475000      5.413694000      6.031113000
S        2.767500000      3.723474000      8.950662000
S        5.669316000      5.698953000      9.090235000
S        5.764248000      2.791059000      7.480860000
Cl       4.398585000      4.267908000     11.776174000
Cl       2.442501000      1.900986000      5.590920000
Cl       7.597358000      5.782032000      5.763983000
C        1.417165000      7.575323000      8.180232000
C        2.593117000      8.379703000      8.256358000
C        0.163691000      8.190474000      8.040539000
O        3.711712000      7.699782000      8.388535000
Cl      -1.250687000      7.177044000      7.949772000
C        2.485261000      9.776774000      8.194854000
C        0.064023000      9.595285000      7.973216000
Cl       3.942174000     10.726857000      8.297204000
Cl      -1.494879000     10.343659000      7.786122000
C        1.222227000     10.387050000      8.050650000
Cl       1.103891000     12.120187000      7.961423000
O        1.632933000      6.281342000      8.257712000
C        6.749898000      3.146360000     10.245053000
H        7.333076000      2.241354000     10.020989000
C        4.657969000      1.858889000     10.030732000
O        4.444160000      0.750268000     10.326632000
H        7.187103000      3.780758000     11.029577000
