# Supplementary material for: Biomimetic [MFe3S4]3+ Cubanes (M = V/Mo) as Catalysts for a Fischer–Tropsch-like Hydrocarbon Synthesis—A Computational Study
Source: Inorg Chem. 2024 Dec 27;64(1):479–94. doi: 10.1021/acs.inorgchem.4c04995 (PMC11734119; doi:10.1021/acs.inorgchem.4c04995)
Supplement: Supplementary file 1 — ic4c04995_si_001.zip [file ic4c04995_si_001.zip › Vanadium - 2CO (Table S4)/OC-Fe=CH2(3+).xyz]

28
symmetry c1
V        3.570076000      5.698071000      8.167714000
Fe       3.647864000      3.316427000      6.794256000
Fe       5.085526000      3.481271000      9.504921000
Fe       5.944124000      4.917218000      6.966015000
S        3.956085000      5.410749000      5.974589000
S        2.790962000      3.702834000      8.864817000
S        5.646183000      5.696333000      9.079194000
S        5.745401000      2.710001000      7.426365000
Cl       4.357202000      4.224802000     11.974312000
Cl       2.433263000      2.006186000      5.491229000
Cl       7.704316000      5.710040000      5.887161000
C        1.431830000      7.548583000      8.124920000
C        2.594998000      8.354195000      8.246394000
C        0.169471000      8.148020000      8.017648000
O        3.717253000      7.666687000      8.332613000
Cl      -1.227476000      7.125864000      7.867219000
C        2.482739000      9.751487000      8.262743000
C        0.060052000      9.551387000      8.032231000
Cl       3.929300000     10.701314000      8.413038000
Cl      -1.502674000     10.294430000      7.894063000
C        1.213178000     10.350747000      8.154864000
Cl       1.075190000     12.080750000      8.169216000
O        1.676034000      6.252242000      8.122536000
C        6.709598000      3.256326000     10.187208000
H        6.915992000      2.632545000     11.069070000
C        4.563562000      1.908746000     10.089232000
O        4.231027000      0.872942000     10.483391000
H        7.613305000      3.723430000      9.765937000
