# Supplementary material for: Biomimetic [MFe3S4]3+ Cubanes (M = V/Mo) as Catalysts for a Fischer–Tropsch-like Hydrocarbon Synthesis—A Computational Study
Source: Inorg Chem. 2024 Dec 27;64(1):479–94. doi: 10.1021/acs.inorgchem.4c04995 (PMC11734119; doi:10.1021/acs.inorgchem.4c04995)
Supplement: Supplementary file 1 — ic4c04995_si_001.zip [file ic4c04995_si_001.zip › Vanadium - 2CO to Products (Table S7)/Fe-CH2CH2(2+).xyz]

28
symmetry c1
V        3.438353000      4.480551000      8.610131000
Fe       3.999102000      3.071132000      6.329721000
Fe       5.536370000      2.609557000      8.845920000
Fe       5.862741000      5.020503000      7.277944000
S        3.704653000      5.326090000      6.541330000
S        3.287962000      2.237714000      8.293617000
S        5.532796000      4.758502000      9.497658000
S        6.238586000      2.868076000      6.675885000
Cl       3.087084000      2.234254000      4.452967000
Cl       7.281396000      6.648143000      6.692552000
C        1.756734000      6.458559000      9.791593000
C        0.858774000      5.472309000      9.284607000
C        1.242486000      7.626184000     10.377137000
O        1.441534000      4.409778000      8.770783000
Cl       2.365337000      8.810829000     10.988326000
C       -0.525885000      5.679867000      9.372766000
C       -0.150235000      7.828235000     10.460974000
Cl      -1.590477000      4.452651000      8.741014000
Cl      -0.772010000      9.284319000     11.182077000
C       -1.033390000      6.857171000      9.959120000
Cl      -2.752560000      7.105298000     10.055208000
O        3.030858000      6.160077000      9.665129000
C        6.528656000      0.819686000      8.870012000
H        6.826542000      0.374367000      7.915594000
C        7.248126000      1.977900000      9.314227000
O        8.337352000      2.361507000      9.686244000
H        6.106908000      0.137071000      9.610227000
Cl       4.936823000      2.035875000     11.122001000
