# Supplementary material for: Biomimetic [MFe3S4]3+ Cubanes (M = V/Mo) as Catalysts for a Fischer–Tropsch-like Hydrocarbon Synthesis—A Computational Study
Source: Inorg Chem. 2024 Dec 27;64(1):479–94. doi: 10.1021/acs.inorgchem.4c04995 (PMC11734119; doi:10.1021/acs.inorgchem.4c04995)
Supplement: Supplementary file 1 — ic4c04995_si_001.zip [file ic4c04995_si_001.zip › Vanadium - 2CO to Products (Table S7)/Fe-CH2CH2-S(2+).xyz]

29
symmetry c1
V        3.416275000      5.811664000      8.669165000
Fe       3.844857000      3.292846000      7.848343000
Fe       4.430571000      4.226779000     10.695285000
Fe       5.856755000      5.239677000      7.705628000
S        3.934057000      5.193947000      6.563161000
S        2.503490000      3.930135000      9.603684000
S        5.452447000      5.964848000      9.789432000
S        6.194275000      2.979837000      7.936935000
Cl       3.782229000      4.407578000     12.925098000
Cl       2.863815000      1.490573000      6.830055000
Cl       7.531416000      6.401141000      6.730337000
C        1.352824000      7.701592000      8.168023000
C        2.548184000      8.484427000      8.164370000
C        0.123250000      8.307047000      7.872850000
O        3.640680000      7.821032000      8.459818000
Cl      -1.312615000      7.317586000      7.886202000
C        2.472536000      9.855627000      7.870179000
C        0.058146000      9.684464000      7.575606000
Cl       3.948320000     10.784294000      7.880767000
Cl      -1.474208000     10.420155000      7.205018000
C        1.231855000     10.456816000      7.575034000
Cl       1.158751000     12.155256000      7.204302000
O        1.527836000      6.432450000      8.474427000
C        5.897414000      2.808448000     10.760557000
H        6.400102000      3.005822000     11.722938000
C        6.903090000      2.735505000      9.650512000
H        5.311987000      1.875774000     10.849417000
H        7.682146000      3.501691000      9.762071000
H        7.406048000      1.755538000      9.578506000
