# Supplementary material for: Biomimetic [MFe3S4]3+ Cubanes (M = V/Mo) as Catalysts for a Fischer–Tropsch-like Hydrocarbon Synthesis—A Computational Study
Source: Inorg Chem. 2024 Dec 27;64(1):479–94. doi: 10.1021/acs.inorgchem.4c04995 (PMC11734119; doi:10.1021/acs.inorgchem.4c04995)
Supplement: Supplementary file 1 — ic4c04995_si_001.zip [file ic4c04995_si_001.zip › Vanadium - 2CO to Products (Table S7)/Fe-CH2CH2-S(3+).xyz]

29
symmetry c1
V        3.402158000      5.874627000      8.742628000
Fe       3.797199000      3.261322000      7.908648000
Fe       4.475072000      4.207688000     10.588103000
Fe       5.874735000      5.190189000      7.923042000
S        3.996025000      5.204586000      6.682898000
S        2.483210000      3.987157000      9.637750000
S        5.383805000      6.074636000      9.934927000
S        6.154737000      2.885000000      7.905622000
Cl       3.924284000      4.005816000     12.732531000
Cl       2.733231000      1.592522000      6.869967000
Cl       7.559136000      6.322602000      7.023379000
C        1.345672000      7.726766000      8.188170000
C        2.534708000      8.506252000      8.154655000
C        0.111067000      8.314588000      7.882114000
O        3.627544000      7.843309000      8.468310000
Cl      -1.317969000      7.324921000      7.935384000
C        2.466605000      9.866052000      7.814657000
C        0.048539000      9.679480000      7.539445000
Cl       3.941235000     10.787221000      7.783831000
Cl      -1.482839000     10.403691000      7.155441000
C        1.224341000     10.452477000      7.505372000
Cl       1.147800000     12.133854000      7.075921000
O        1.532400000      6.464098000      8.530913000
C        5.938751000      2.878753000     10.704459000
H        6.454773000      3.068609000     11.656691000
C        6.921506000      2.737593000      9.575607000
H        5.282741000      1.996574000     10.802809000
H        7.708889000      3.501165000      9.630938000
H        7.417178000      1.751005000      9.603509000
