# Supplementary material for: Biomimetic [MFe3S4]3+ Cubanes (M = V/Mo) as Catalysts for a Fischer–Tropsch-like Hydrocarbon Synthesis—A Computational Study
Source: Inorg Chem. 2024 Dec 27;64(1):479–94. doi: 10.1021/acs.inorgchem.4c04995 (PMC11734119; doi:10.1021/acs.inorgchem.4c04995)
Supplement: Supplementary file 1 — ic4c04995_si_001.zip [file ic4c04995_si_001.zip › Vanadium - 2CO to Products (Table S7)/Fe-CH2CH3(2+).xyz]

30
symmetry c1
V        3.472481000      5.701316000      7.577615000
Fe       4.471967000      3.473249000      6.224096000
Fe       4.208951000      3.463534000      9.130520000
Fe       6.225709000      5.016998000      7.875075000
S        5.115038000      5.624959000      5.938236000
S        2.581343000      3.630756000      7.421851000
S        4.660776000      5.659170000      9.463619000
S        5.970118000      2.768617000      7.817681000
Cl       2.561561000      2.404635000     10.378649000
Cl       4.330789000      2.231024000      4.334603000
Cl       8.248940000      5.961298000      8.147531000
C        1.419375000      7.545986000      8.241705000
C        2.421096000      8.347096000      7.616234000
C        0.274863000      8.154587000      8.777686000
O        3.444256000      7.674159000      7.137046000
Cl      -0.928790000      7.142070000      9.528736000
C        2.249067000      9.738528000      7.546451000
C        0.112412000      9.553283000      8.706266000
Cl       3.490862000     10.689132000      6.777051000
Cl      -1.307068000     10.295831000      9.384721000
C        1.098305000     10.343666000      8.091855000
Cl       0.905761000     12.070742000      8.007257000
O        1.669986000      6.253319000      8.241504000
C        5.753786000      1.607625000     10.955503000
H        4.844895000      0.992108000     11.029416000
C        5.419458000      3.075876000     10.753087000
H        6.330537000      1.453611000     11.888424000
H        6.361283000      1.214817000     10.125884000
H        4.851139000      3.477206000     11.605467000
H        6.336947000      3.670345000     10.629069000
