# Supplementary material for: Biomimetic [MFe3S4]3+ Cubanes (M = V/Mo) as Catalysts for a Fischer–Tropsch-like Hydrocarbon Synthesis—A Computational Study
Source: Inorg Chem. 2024 Dec 27;64(1):479–94. doi: 10.1021/acs.inorgchem.4c04995 (PMC11734119; doi:10.1021/acs.inorgchem.4c04995)
Supplement: Supplementary file 1 — ic4c04995_si_001.zip [file ic4c04995_si_001.zip › Vanadium - 2CO to Products (Table S7)/Fe-CH2CH3(3+).xyz]

30
symmetry c1
V        3.521930000      5.744671000      7.607681000
Fe       4.508229000      3.580083000      6.189877000
Fe       4.181531000      3.518569000      9.251826000
Fe       6.258306000      5.002554000      7.883636000
S        5.179210000      5.703981000      5.990491000
S        2.636479000      3.665059000      7.400796000
S        4.723644000      5.702472000      9.483197000
S        5.891627000      2.768246000      7.825110000
Cl       2.517024000      2.755450000     10.528093000
Cl       4.418436000      2.494493000      4.258719000
Cl       8.279374000      5.851696000      8.177021000
C        1.444641000      7.532148000      8.280520000
C        2.403438000      8.335941000      7.609150000
C        0.289014000      8.118625000      8.816494000
O        3.439479000      7.663381000      7.138967000
Cl      -0.862524000      7.099745000      9.626445000
C        2.197990000      9.716767000      7.484284000
C        0.087252000      9.506288000      8.692112000
Cl       3.395871000     10.666448000      6.657533000
Cl      -1.339457000     10.232189000      9.364262000
C        1.039206000     10.303723000      8.028443000
Cl       0.790132000     12.015612000      7.881256000
O        1.748880000      6.249626000      8.323347000
C        5.671255000      1.530916000     10.945943000
H        4.707159000      1.032287000     11.118627000
C        5.511465000      3.021170000     10.746595000
H        6.305574000      1.337470000     11.831829000
H        6.159785000      1.048812000     10.086460000
H        5.030455000      3.514833000     11.601460000
H        6.460439000      3.522288000     10.522664000
