# Supplementary material for: Biomimetic [MFe3S4]3+ Cubanes (M = V/Mo) as Catalysts for a Fischer–Tropsch-like Hydrocarbon Synthesis—A Computational Study
Source: Inorg Chem. 2024 Dec 27;64(1):479–94. doi: 10.1021/acs.inorgchem.4c04995 (PMC11734119; doi:10.1021/acs.inorgchem.4c04995)
Supplement: Supplementary file 1 — ic4c04995_si_001.zip [file ic4c04995_si_001.zip › Vanadium - 2CO to Products (Table S7)/Fe-CHCH2-S(2+).xyz]

28
symmetry c1
V        3.510023000      5.727838000      7.794458000
Fe       4.455466000      3.444930000      6.680197000
Fe       4.070732000      3.934795000      9.740481000
Fe       6.179696000      5.131143000      8.128745000
S        5.090645000      5.508351000      6.121326000
S        2.661398000      3.586938000      8.026488000
S        4.714055000      6.057953000      9.653713000
S        6.506826000      2.774519000      7.541843000
Cl       2.779039000      3.695940000     11.668846000
Cl       3.863487000      2.147942000      4.887183000
Cl       8.166244000      6.206995000      8.376171000
C        1.417017000      7.586237000      8.281895000
C        2.379292000      8.329343000      7.531987000
C        0.281025000      8.233698000      8.789940000
O        3.400448000      7.626242000      7.098464000
Cl      -0.867984000      7.294805000      9.705428000
C        2.169385000      9.698451000      7.303728000
C        0.083149000      9.611384000      8.562384000
Cl       3.357340000     10.574654000      6.375670000
Cl      -1.323234000     10.403428000      9.212241000
C        1.024751000     10.341595000      7.818341000
Cl       0.786969000     12.042240000      7.536189000
O        1.693842000      6.307062000      8.414552000
C        6.225771000      1.908831000      9.136049000
H        5.907914000      0.871676000      8.911810000
C        5.250743000      2.586156000     10.025054000
H        7.210271000      1.818568000      9.632321000
H        5.304678000      2.204254000     11.063065000
