# Supplementary material for: Biomimetic [MFe3S4]3+ Cubanes (M = V/Mo) as Catalysts for a Fischer–Tropsch-like Hydrocarbon Synthesis—A Computational Study
Source: Inorg Chem. 2024 Dec 27;64(1):479–94. doi: 10.1021/acs.inorgchem.4c04995 (PMC11734119; doi:10.1021/acs.inorgchem.4c04995)
Supplement: Supplementary file 1 — ic4c04995_si_001.zip [file ic4c04995_si_001.zip › Vanadium - 2CO to Products (Table S7)/Fe-CHCH2-S(3+).xyz]

28
symmetry c1
V        3.554858000      5.753730000      7.811482000
Fe       4.516456000      3.455795000      6.659126000
Fe       4.063244000      3.987763000      9.854377000
Fe       6.232128000      5.136612000      8.089111000
S        5.110744000      5.532559000      6.124558000
S        2.743118000      3.603620000      8.049985000
S        4.831837000      6.072073000      9.608550000
S        6.556120000      2.843878000      7.612956000
Cl       2.796074000      4.062688000     11.700748000
Cl       3.970397000      2.252469000      4.864146000
Cl       8.157453000      6.249534000      8.197503000
C        1.452966000      7.567558000      8.316414000
C        2.386981000      8.314002000      7.547501000
C        0.305125000      8.191599000      8.824911000
O        3.420239000      7.614065000      7.121454000
Cl      -0.810582000      7.243795000      9.763123000
C        2.156377000      9.673866000      7.294876000
C        0.080436000      9.559096000      8.573219000
Cl       3.320102000     10.552939000      6.347881000
Cl      -1.337082000     10.331755000      9.213835000
C        1.003218000     10.297971000      7.809452000
Cl       0.727198000     11.985395000      7.503406000
O        1.771899000      6.296919000      8.470713000
C        6.162283000      1.912186000      9.143756000
H        5.841412000      0.895164000      8.849676000
C        5.164265000      2.541660000     10.025880000
H        7.113642000      1.779911000      9.693410000
H        5.008078000      1.947367000     10.946518000
