# Supplementary material for: Biomimetic [MFe3S4]3+ Cubanes (M = V/Mo) as Catalysts for a Fischer–Tropsch-like Hydrocarbon Synthesis—A Computational Study
Source: Inorg Chem. 2024 Dec 27;64(1):479–94. doi: 10.1021/acs.inorgchem.4c04995 (PMC11734119; doi:10.1021/acs.inorgchem.4c04995)
Supplement: Supplementary file 1 — ic4c04995_si_001.zip [file ic4c04995_si_001.zip › Vanadium - 2CO to Products (Table S7)/Fe-CHCH3-S(3+).xyz]

29
symmetry c1
V        3.495350000      5.752851000      7.877883000
Fe       4.664220000      3.396972000      6.910139000
Fe       4.175746000      3.802371000      9.635548000
Fe       6.147365000      5.507637000      8.335619000
S        5.176348000      5.511500000      6.297726000
S        2.674879000      3.623778000      7.942912000
S        4.574842000      6.007939000      9.836068000
S        6.452805000      3.165222000      8.505876000
Cl       2.997843000      3.147657000     11.383078000
Cl       4.735555000      1.842832000      5.317966000
Cl       7.962240000      6.777911000      8.472403000
C        1.372764000      7.572961000      8.259464000
C        2.390922000      8.343499000      7.630962000
C        0.188606000      8.191449000      8.685190000
O        3.455557000      7.653562000      7.274955000
Cl      -1.027811000      7.216110000      9.456601000
C        2.202269000      9.719688000      7.433676000
C        0.007003000      9.574412000      8.489207000
Cl       3.468157000     10.628128000      6.660332000
Cl      -1.458210000     10.337117000      9.026991000
C        1.011407000     10.336416000      7.863720000
Cl       0.788782000     12.042966000      7.625877000
O        1.654264000      6.289035000      8.377704000
C        5.472144000      1.152146000     10.159972000
H        4.952317000      0.935262000     11.103036000
C        5.739925000      2.630755000     10.045769000
H        6.418001000      0.582311000     10.152662000
H        4.852084000      0.785914000      9.328941000
H        6.239713000      3.088870000     10.908495000
