# Supplementary material for: Biomimetic [MFe3S4]3+ Cubanes (M = V/Mo) as Catalysts for a Fischer–Tropsch-like Hydrocarbon Synthesis—A Computational Study
Source: Inorg Chem. 2024 Dec 27;64(1):479–94. doi: 10.1021/acs.inorgchem.4c04995 (PMC11734119; doi:10.1021/acs.inorgchem.4c04995)
Supplement: Supplementary file 1 — ic4c04995_si_001.zip [file ic4c04995_si_001.zip › Vanadium - 2CO to Products (Table S7)/Fe-CHOH2CH2-S(3+).xyz]

31
symmetry c1
V        3.325427000      5.602335000      7.674598000
Fe       4.307705000      3.198903000      6.661922000
Fe       3.753328000      3.690278000      9.485227000
Fe       5.986937000      5.133000000      7.834889000
S        4.800115000      5.278465000      5.924716000
S        2.324787000      3.534317000      7.753537000
S        4.608486000      5.751597000      9.522002000
S        6.505777000      2.862648000      7.629112000
Cl       2.607270000      3.265544000     11.567462000
Cl       3.993754000      1.627386000      5.073869000
Cl       7.779024000      6.460757000      7.867746000
C        1.421569000      7.591024000      8.294444000
C        2.437019000      8.288129000      7.578101000
C        0.346188000      8.298408000      8.850102000
O        3.392160000      7.523186000      7.094109000
Cl      -0.870234000      7.408324000      9.720952000
C        2.349804000      9.681257000      7.430890000
C        0.267327000      9.697558000      8.701501000
Cl       3.606826000     10.500623000      6.548506000
Cl      -1.064607000     10.567661000      9.401495000
C        1.267276000     10.386797000      7.992352000
Cl       1.174850000     12.113130000      7.811358000
O        1.591981000      6.283830000      8.356710000
C        6.477316000      2.261203000      9.370953000
H        7.072544000      1.333093000      9.397333000
C        5.028907000      2.092598000      9.744473000
O        5.021318000      1.705599000     11.329714000
H        6.974417000      3.017252000      9.996119000
H        4.141995000      2.188885000     11.626278000
H        4.630531000      1.150253000      9.342523000
H        5.753634000      2.215577000     11.751225000
