# Supplementary material for: Biomimetic [MFe3S4]3+ Cubanes (M = V/Mo) as Catalysts for a Fischer–Tropsch-like Hydrocarbon Synthesis—A Computational Study
Source: Inorg Chem. 2024 Dec 27;64(1):479–94. doi: 10.1021/acs.inorgchem.4c04995 (PMC11734119; doi:10.1021/acs.inorgchem.4c04995)
Supplement: Supplementary file 1 — ic4c04995_si_001.zip [file ic4c04995_si_001.zip › Vanadium - 2CO to Products (Table S7)/Fe-CHOH2CH2-S(TransitionState_3+).xyz]

31
symmetry c1
V        3.331697000      5.618591000      7.706406000
Fe       4.318078000      3.211081000      6.714970000
Fe       3.782950000      3.723762000      9.546804000
Fe       5.995773000      5.154339000      7.870004000
S        4.802647000      5.286281000      5.958498000
S        2.339596000      3.553543000      7.815179000
S        4.618404000      5.796417000      9.544604000
S        6.557292000      2.891019000      7.616960000
Cl       2.624469000      3.343099000     11.573620000
Cl       3.978353000      1.653712000      5.120567000
Cl       7.773582000      6.496281000      7.878108000
C        1.420122000      7.606363000      8.304418000
C        2.424932000      8.295678000      7.567122000
C        0.344484000      8.317315000      8.854978000
O        3.382255000      7.526186000      7.093520000
Cl      -0.858505000      7.437333000      9.753485000
C        2.327668000      9.684484000      7.390820000
C        0.255808000      9.712572000      8.678744000
Cl       3.571631000     10.493238000      6.481274000
Cl      -1.074882000     10.588342000      9.373399000
C        1.244945000     10.393890000      7.946741000
Cl       1.138845000     12.115149000      7.730600000
O        1.601115000      6.301854000      8.390291000
C        6.497659000      2.258472000      9.348251000
H        7.057914000      1.310772000      9.372736000
C        5.027219000      2.137118000      9.611633000
O        5.001616000      1.535088000     11.393648000
H        6.988114000      2.993146000     10.000627000
H        4.171586000      2.061827000     11.647791000
H        4.626295000      1.184920000      9.234662000
H        5.741772000      2.027747000     11.813755000
