# Supplementary material for: Biomimetic [MFe3S4]3+ Cubanes (M = V/Mo) as Catalysts for a Fischer–Tropsch-like Hydrocarbon Synthesis—A Computational Study
Source: Inorg Chem. 2024 Dec 27;64(1):479–94. doi: 10.1021/acs.inorgchem.4c04995 (PMC11734119; doi:10.1021/acs.inorgchem.4c04995)
Supplement: Supplementary file 1 — ic4c04995_si_001.zip [file ic4c04995_si_001.zip › Vanadium - 2CO to Products (Table S7)/Fe-CHOH2CH3(3+).xyz]

32
symmetry c1
V        3.491871000      5.743851000      7.705069000
Fe       4.657603000      3.561368000      6.381996000
Fe       4.117248000      3.487187000      9.255248000
Fe       6.214350000      5.152355000      8.163854000
S        5.245612000      5.738256000      6.191018000
S        2.683790000      3.648686000      7.428657000
S        4.535417000      5.679688000      9.679741000
S        6.033328000      2.856825000      8.092045000
Cl       2.324981000      2.636008000     10.407511000
Cl       4.731610000      2.387742000      4.482856000
Cl       8.156566000      5.998357000      8.851512000
C        1.345843000      7.513175000      8.187362000
C        2.397832000      8.354512000      7.729903000
C        0.129453000      8.072376000      8.602656000
O        3.488724000      7.713825000      7.362857000
Cl      -1.128482000      7.007056000      9.158922000
C        2.210773000      9.744596000      7.692983000
C       -0.050893000      9.469069000      8.567457000
Cl       3.518347000     10.743593000      7.128142000
Cl      -1.557187000     10.158384000      9.091532000
C        0.987620000     10.302616000      8.112831000
Cl       0.766526000     12.025580000      8.071896000
O        1.630366000      6.223891000      8.164829000
C        5.321619000      1.496532000     11.188555000
H        4.346547000      1.001023000     11.282731000
C        5.071662000      2.960588000     10.939182000
O        6.583112000      3.575935000     10.968634000
H        5.881999000      1.330786000     12.123234000
H        6.462413000      4.561117000     10.934435000
H        5.863309000      1.021219000     10.357791000
H        4.653116000      3.469390000     11.815200000
H        6.878058000      3.360681000     10.021290000
