# Supplementary material for: Biomimetic [MFe3S4]3+ Cubanes (M = V/Mo) as Catalysts for a Fischer–Tropsch-like Hydrocarbon Synthesis—A Computational Study
Source: Inorg Chem. 2024 Dec 27;64(1):479–94. doi: 10.1021/acs.inorgchem.4c04995 (PMC11734119; doi:10.1021/acs.inorgchem.4c04995)
Supplement: Supplementary file 1 — ic4c04995_si_001.zip [file ic4c04995_si_001.zip › Vanadium - 2CO to Products (Table S7)/Fe-CHOH2CH3(TransitionState_3+).xyz]

32
symmetry c1
V        3.474438000      5.740028000      7.702521000
Fe       4.630236000      3.549659000      6.369363000
Fe       4.099887000      3.459941000      9.250861000
Fe       6.201357000      5.102946000      8.163004000
S        5.232483000      5.725114000      6.194190000
S        2.656387000      3.653180000      7.415703000
S        4.515311000      5.656156000      9.673021000
S        5.986616000      2.830740000      8.074137000
Cl       2.297475000      2.553053000     10.367355000
Cl       4.694479000      2.410147000      4.452069000
Cl       8.156311000      5.959875000      8.798461000
C        1.339729000      7.520477000      8.195678000
C        2.392020000      8.353142000      7.725026000
C        0.128438000      8.089262000      8.613639000
O        3.476777000      7.703253000      7.352678000
Cl      -1.132786000      7.034764000      9.182236000
C        2.214393000      9.744039000      7.681940000
C       -0.043647000      9.486584000      8.570759000
Cl       3.525042000     10.731310000      7.104899000
Cl      -1.543281000     10.187891000      9.097398000
C        0.997445000     10.311797000      8.106339000
Cl       0.787090000     12.035736000      8.058775000
O        1.618531000      6.230160000      8.181651000
C        5.332364000      1.490505000     11.151898000
H        4.410550000      0.890383000     11.220347000
C        4.912011000      2.900523000     10.900391000
O        6.698018000      3.706513000     11.117654000
H        5.874448000      1.377207000     12.102751000
H        6.485108000      4.651807000     10.934808000
H        5.930367000      1.075206000     10.328307000
H        4.566267000      3.426500000     11.798193000
H        7.079267000      3.408365000     10.255879000
