# Supplementary material for: Biomimetic [MFe3S4]3+ Cubanes (M = V/Mo) as Catalysts for a Fischer–Tropsch-like Hydrocarbon Synthesis—A Computational Study
Source: Inorg Chem. 2024 Dec 27;64(1):479–94. doi: 10.1021/acs.inorgchem.4c04995 (PMC11734119; doi:10.1021/acs.inorgchem.4c04995)
Supplement: Supplementary file 1 — ic4c04995_si_001.zip [file ic4c04995_si_001.zip › Vanadium - 2CO to Products (Table S7)/Fe-CHOHCH2-S(2+).xyz]

30
symmetry c1
V        3.382628000      5.640953000      7.686568000
Fe       4.333391000      3.295258000      6.676651000
Fe       3.868517000      3.831291000      9.598245000
Fe       6.035996000      5.115840000      8.024251000
S        4.941471000      5.358787000      6.008597000
S        2.432500000      3.547836000      7.867511000
S        4.584274000      5.933798000      9.571343000
S        6.465401000      2.821199000      7.580164000
Cl       2.554156000      3.469915000     11.504970000
Cl       3.903981000      1.839508000      4.958941000
Cl       7.978544000      6.272904000      8.263090000
C        1.398814000      7.590350000      8.262327000
C        2.385547000      8.301346000      7.511366000
C        0.320655000      8.287996000      8.827539000
O        3.348399000      7.554719000      7.021593000
Cl      -0.859265000      7.387241000      9.742409000
C        2.257222000      9.689129000      7.342642000
C        0.205465000      9.683658000      8.659482000
Cl       3.474493000     10.525815000      6.415802000
Cl      -1.127564000     10.536553000      9.383319000
C        1.171146000     10.382334000      7.916250000
Cl       1.036795000     12.105102000      7.709035000
O        1.597754000      6.293192000      8.343303000
C        6.418773000      2.114839000      9.267129000
H        6.792431000      1.074899000      9.207514000
C        5.045620000      2.184636000      9.897131000
O        5.218031000      1.948158000     11.299430000
H        7.128692000      2.682715000      9.884749000
H        4.346534000      2.171573000     11.702065000
H        4.364423000      1.428223000      9.452445000
