# Supplementary material for: Biomimetic [MFe3S4]3+ Cubanes (M = V/Mo) as Catalysts for a Fischer–Tropsch-like Hydrocarbon Synthesis—A Computational Study
Source: Inorg Chem. 2024 Dec 27;64(1):479–94. doi: 10.1021/acs.inorgchem.4c04995 (PMC11734119; doi:10.1021/acs.inorgchem.4c04995)
Supplement: Supplementary file 1 — ic4c04995_si_001.zip [file ic4c04995_si_001.zip › Vanadium - 2CO to Products (Table S7)/Fe-CHOHCH2-S(3+).xyz]

30
symmetry c1
V        3.306870000      5.567434000      7.656107000
Fe       4.282286000      3.141977000      6.631515000
Fe       3.629154000      3.612443000      9.443322000
Fe       5.948430000      5.090302000      7.801195000
S        4.763947000      5.244374000      5.899128000
S        2.281101000      3.527222000      7.655083000
S        4.565623000      5.605617000      9.531807000
S        6.432170000      2.819642000      7.583541000
Cl       2.245408000      2.888653000     11.104200000
Cl       3.933111000      1.620950000      5.028363000
Cl       7.734086000      6.398430000      7.897350000
C        1.427470000      7.569643000      8.290631000
C        2.465525000      8.261518000      7.607071000
C        0.350179000      8.283200000      8.834696000
O        3.419869000      7.485073000      7.133787000
Cl      -0.894754000      7.399444000      9.667232000
C        2.406147000      9.656903000      7.476263000
C        0.296845000      9.684595000      8.702963000
Cl       3.693893000     10.466330000      6.633502000
Cl      -1.036864000     10.565049000      9.383774000
C        1.322396000     10.369417000      8.024834000
Cl       1.258457000     12.098087000      7.866068000
O        1.582598000      6.259296000      8.337037000
C        6.458961000      2.406444000      9.364981000
H        6.963647000      1.430322000      9.470567000
C        5.089909000      2.347494000      9.984141000
O        5.223142000      2.341132000     11.368881000
H        7.071654000      3.158029000      9.880409000
H        4.307274000      2.267247000     11.731973000
H        4.476295000      1.503500000      9.595445000
