# Supplementary material for: Biomimetic [MFe3S4]3+ Cubanes (M = V/Mo) as Catalysts for a Fischer–Tropsch-like Hydrocarbon Synthesis—A Computational Study
Source: Inorg Chem. 2024 Dec 27;64(1):479–94. doi: 10.1021/acs.inorgchem.4c04995 (PMC11734119; doi:10.1021/acs.inorgchem.4c04995)
Supplement: Supplementary file 1 — ic4c04995_si_001.zip [file ic4c04995_si_001.zip › Vanadium - 2CO to Products (Table S7)/Fe-CHOHCH3(3+).xyz]

31
symmetry c1
V        3.506287000      5.760534000      7.653064000
Fe       4.589566000      3.628563000      6.266514000
Fe       4.065939000      3.518170000      9.286647000
Fe       6.222794000      5.034523000      8.091073000
S        5.256650000      5.758388000      6.144927000
S        2.637989000      3.683809000      7.345256000
S        4.579466000      5.707683000      9.611402000
S        5.865775000      2.802884000      7.980055000
Cl       2.320930000      2.698462000     10.450063000
Cl       4.669899000      2.573989000      4.314506000
Cl       8.203852000      5.946177000      8.490090000
C        1.381033000      7.526835000      8.232607000
C        2.372562000      8.346583000      7.630693000
C        0.195661000      8.100035000      8.715551000
O        3.436313000      7.686908000      7.207679000
Cl      -0.993835000      7.062487000      9.443256000
C        2.167615000      9.728605000      7.518966000
C       -0.004869000      9.489200000      8.605668000
Cl       3.404956000     10.697293000      6.776243000
Cl      -1.468936000     10.198193000      9.212966000
C        0.978125000     10.301707000      8.009063000
Cl       0.729920000     12.015327000      7.878885000
O        1.687066000      6.244907000      8.266909000
C        5.466618000      1.435204000     10.999154000
H        4.490665000      0.947425000     10.894020000
C        5.335473000      2.929111000     10.907416000
O        6.592866000      3.515638000     10.966792000
H        5.886561000      1.160870000     11.984015000
H        6.483128000      4.488268000     10.981477000
H        6.144060000      1.050140000     10.224156000
H        4.638533000      3.367580000     11.637964000
