# Supplementary material for: Biomimetic [MFe3S4]3+ Cubanes (M = V/Mo) as Catalysts for a Fischer–Tropsch-like Hydrocarbon Synthesis—A Computational Study
Source: Inorg Chem. 2024 Dec 27;64(1):479–94. doi: 10.1021/acs.inorgchem.4c04995 (PMC11734119; doi:10.1021/acs.inorgchem.4c04995)
Supplement: Supplementary file 1 — ic4c04995_si_001.zip [file ic4c04995_si_001.zip › Vanadium - 2CO to Products (Table S7)/Fe-COCH2-S(2+).xyz]

28
symmetry c1
V        3.376412000      5.614992000      7.809217000
Fe       4.322044000      3.188558000      6.957872000
Fe       3.830640000      3.872702000      9.796390000
Fe       6.022748000      5.255717000      7.785958000
S        4.684248000      5.189660000      5.971330000
S        2.412841000      3.556105000      8.188724000
S        4.762395000      5.890313000      9.542170000
S        6.644893000      3.004563000      7.827960000
Cl       3.544459000      3.723550000     12.029410000
Cl       3.888187000      1.478522000      5.523819000
Cl       7.796366000      6.642165000      7.566678000
C        1.427908000      7.619582000      8.310554000
C        2.448031000      8.300179000      7.576833000
C        0.332961000      8.337510000      8.812073000
O        3.417361000      7.534560000      7.137456000
Cl      -0.891931000      7.467444000      9.696609000
C        2.340109000      9.686339000      7.373340000
C        0.234580000      9.728880000      8.602763000
Cl       3.602546000     10.489666000      6.478633000
Cl      -1.125207000     10.607731000      9.240120000
C        1.237969000     10.401044000      7.884833000
Cl       1.127376000     12.119137000      7.630901000
O        1.613082000      6.321361000      8.439393000
C        6.390899000      2.558049000      9.595506000
H        6.946251000      1.634034000      9.818670000
C        4.887078000      2.310091000      9.740157000
O        4.456202000      1.165318000      9.836437000
H        6.738862000      3.374016000     10.238743000
