# Supplementary material for: Biomimetic [MFe3S4]3+ Cubanes (M = V/Mo) as Catalysts for a Fischer–Tropsch-like Hydrocarbon Synthesis—A Computational Study
Source: Inorg Chem. 2024 Dec 27;64(1):479–94. doi: 10.1021/acs.inorgchem.4c04995 (PMC11734119; doi:10.1021/acs.inorgchem.4c04995)
Supplement: Supplementary file 1 — ic4c04995_si_001.zip [file ic4c04995_si_001.zip › Vanadium - 2CO to Products (Table S7)/Fe-COCH2-S(3+).xyz]

28
symmetry c1
V        3.394379000      5.738985000      8.494779000
Fe       3.774903000      3.287989000      7.381463000
Fe       4.376990000      3.905082000     10.246051000
Fe       5.876560000      5.156797000      7.624748000
S        4.014252000      5.330043000      6.380730000
S        2.449847000      3.771268000      9.188230000
S        5.375761000      5.784743000      9.705712000
S        6.173463000      2.866981000      7.356573000
Cl       4.356404000      3.766535000     12.454050000
Cl       2.708014000      1.789864000      6.124344000
Cl       7.554442000      6.385415000      6.865647000
C        1.337738000      7.634638000      8.135691000
C        2.518937000      8.417102000      8.250197000
C        0.106280000      8.252915000      7.881427000
O        3.608646000      7.719227000      8.496854000
Cl      -1.313368000      7.258276000      7.749823000
C        2.448822000      9.811423000      8.111897000
C        0.041349000      9.652740000      7.740105000
Cl       3.913548000     10.735199000      8.263305000
Cl      -1.484529000     10.417007000      7.419330000
C        1.209972000     10.429291000      7.855369000
Cl       1.128672000     12.154781000      7.677046000
O        1.529192000      6.337725000      8.301389000
C        6.652710000      2.384738000      9.062960000
H        7.132152000      1.395886000      9.039716000
C        5.358756000      2.299033000      9.854274000
O        4.890071000      1.258879000     10.263568000
H        7.335347000      3.129225000      9.487270000
