# Supplementary material for: Biomimetic [MFe3S4]3+ Cubanes (M = V/Mo) as Catalysts for a Fischer–Tropsch-like Hydrocarbon Synthesis—A Computational Study
Source: Inorg Chem. 2024 Dec 27;64(1):479–94. doi: 10.1021/acs.inorgchem.4c04995 (PMC11734119; doi:10.1021/acs.inorgchem.4c04995)
Supplement: Supplementary file 1 — ic4c04995_si_001.zip [file ic4c04995_si_001.zip › Vanadium - 2CO to Products (Table S7)/Fe-COCH3(2+).xyz]

29
symmetry c1
V        3.280648000      5.587465000      7.385343000
Fe       3.952394000      3.304902000      5.951525000
Fe       4.172127000      3.093545000      9.001929000
Fe       5.959449000      4.724949000      7.273785000
S        4.658752000      5.404183000      5.532071000
S        2.193276000      3.603390000      7.325604000
S        4.710951000      5.384018000      9.097717000
S        5.618799000      2.473675000      7.274412000
Cl       2.627421000      2.594115000     10.652345000
Cl       3.504897000      2.119123000      4.085196000
Cl       8.059255000      5.531732000      7.264969000
C        1.511939000      7.593498000      8.340166000
C        2.464564000      8.305325000      7.553385000
C        0.520318000      8.300459000      9.037467000
O        3.347382000      7.544882000      6.939476000
Cl      -0.625097000      7.397825000      9.990695000
C        2.397845000      9.704385000      7.477600000
C        0.463734000      9.706965000      8.962045000
Cl       3.575600000     10.539158000      6.501972000
Cl      -0.765124000     10.571869000      9.838174000
C        1.400127000     10.407836000      8.182871000
Cl       1.335287000     12.143544000      8.089965000
O        1.653333000      6.285676000      8.324442000
C        6.474475000      3.218391000     10.914505000
H        7.026013000      3.837299000     10.192408000
C        5.506311000      2.313732000     10.172365000
O        5.555968000      1.097726000     10.304973000
H        5.912274000      3.907782000     11.560366000
H        7.174864000      2.621072000     11.518433000
