# Supplementary material for: Biomimetic [MFe3S4]3+ Cubanes (M = V/Mo) as Catalysts for a Fischer–Tropsch-like Hydrocarbon Synthesis—A Computational Study
Source: Inorg Chem. 2024 Dec 27;64(1):479–94. doi: 10.1021/acs.inorgchem.4c04995 (PMC11734119; doi:10.1021/acs.inorgchem.4c04995)
Supplement: Supplementary file 1 — ic4c04995_si_001.zip [file ic4c04995_si_001.zip › Vanadium - 2CO to Products (Table S7)/Fe-COCH3(3+).xyz]

29
symmetry c1
V        3.283484000      5.660250000      7.449495000
Fe       3.915766000      3.385727000      6.050850000
Fe       4.144729000      3.254190000      9.184710000
Fe       5.940377000      4.833374000      7.319042000
S        4.622614000      5.451325000      5.587980000
S        2.238568000      3.619166000      7.524621000
S        4.752164000      5.547169000      9.136279000
S        5.582768000      2.584914000      7.427684000
Cl       2.909629000      3.058735000     11.026977000
Cl       3.465353000      2.201405000      4.230029000
Cl       8.010804000      5.610554000      7.239974000
C        1.450709000      7.618890000      8.328172000
C        2.414024000      8.337261000      7.572505000
C        0.414897000      8.307655000      8.975591000
O        3.330308000      7.573904000      7.001355000
Cl      -0.745969000      7.394242000      9.890664000
C        2.333987000      9.732215000      7.470894000
C        0.338875000      9.710166000      8.876517000
Cl       3.534620000     10.570454000      6.535630000
Cl      -0.938841000     10.561816000      9.685949000
C        1.295315000     10.421113000      8.126598000
Cl       1.200122000     12.150304000      8.008582000
O        1.630404000      6.312012000      8.334480000
C        6.597783000      2.920347000     10.831590000
H        7.284842000      2.252217000     11.370176000
C        5.525666000      2.114308000     10.144412000
O        5.391329000      0.919631000     10.205994000
H        7.141141000      3.517533000     10.086791000
H        6.122522000      3.623012000     11.530397000
