# Supplementary material for: Biomimetic [MFe3S4]3+ Cubanes (M = V/Mo) as Catalysts for a Fischer–Tropsch-like Hydrocarbon Synthesis—A Computational Study
Source: Inorg Chem. 2024 Dec 27;64(1):479–94. doi: 10.1021/acs.inorgchem.4c04995 (PMC11734119; doi:10.1021/acs.inorgchem.4c04995)
Supplement: Supplementary file 1 — ic4c04995_si_001.zip [file ic4c04995_si_001.zip › Vanadium - 2CO to Products (Table S7)/Fe-COHCH2-S(2+).xyz]

29
symmetry c1
V        3.516316000      5.738503000      7.790453000
Fe       4.489621000      3.474958000      6.673011000
Fe       4.036049000      3.913285000      9.701902000
Fe       6.187091000      5.145545000      8.186942000
S        5.144279000      5.543833000      6.156573000
S        2.652582000      3.592399000      7.971613000
S        4.675065000      6.028225000      9.682087000
S        6.530986000      2.812629000      7.605759000
Cl       2.931113000      3.614575000     11.808734000
Cl       3.969304000      2.170252000      4.862584000
Cl       8.152798000      6.250524000      8.475922000
C        1.406075000      7.588508000      8.254271000
C        2.383118000      8.345859000      7.536778000
C        0.254059000      8.223713000      8.741363000
O        3.419624000      7.656136000      7.121337000
Cl      -0.911434000      7.267182000      9.617970000
C        2.167804000      9.716378000      7.318712000
C        0.051511000      9.602484000      8.523693000
Cl       3.372026000     10.611247000      6.429355000
Cl      -1.376999000     10.377524000      9.146185000
C        1.006112000     10.346569000      7.811176000
Cl       0.763102000     12.048808000      7.540529000
O        1.684960000      6.309117000      8.379423000
C        6.093233000      1.780672000      9.050275000
H        5.596688000      0.868373000      8.677125000
C        5.179823000      2.490929000     10.008542000
O        5.397292000      2.017793000     11.261846000
H        7.018250000      1.463343000      9.561416000
H        4.674748000      2.439355000     11.812752000
