# Supplementary material for: Biomimetic [MFe3S4]3+ Cubanes (M = V/Mo) as Catalysts for a Fischer–Tropsch-like Hydrocarbon Synthesis—A Computational Study
Source: Inorg Chem. 2024 Dec 27;64(1):479–94. doi: 10.1021/acs.inorgchem.4c04995 (PMC11734119; doi:10.1021/acs.inorgchem.4c04995)
Supplement: Supplementary file 1 — ic4c04995_si_001.zip [file ic4c04995_si_001.zip › Vanadium - 2CO to Products (Table S7)/Fe-COHCH2-S(3+).xyz]

29
symmetry c1
V        3.492794000      5.743200000      7.797019000
Fe       4.469577000      3.427340000      6.717107000
Fe       4.035774000      3.952729000      9.746956000
Fe       6.189760000      5.183188000      8.100477000
S        5.064684000      5.493670000      6.125173000
S        2.630297000      3.623845000      7.999795000
S        4.751514000      6.051485000      9.619721000
S        6.558938000      2.907963000      7.664443000
Cl       2.874293000      3.745321000     11.721549000
Cl       4.017875000      2.127572000      4.954560000
Cl       8.072947000      6.365909000      8.190307000
C        1.432256000      7.603194000      8.317105000
C        2.371149000      8.325944000      7.530280000
C        0.305807000      8.255437000      8.838340000
O        3.384659000      7.604693000      7.093690000
Cl      -0.815101000      7.336952000      9.800371000
C        2.162810000      9.688404000      7.271232000
C        0.104648000      9.625643000      8.580635000
Cl       3.329643000     10.537342000      6.299883000
Cl      -1.286801000     10.431723000      9.238076000
C        1.030072000     10.339809000      7.797477000
Cl       0.782976000     12.030264000      7.481229000
O        1.722952000      6.326237000      8.473679000
C        6.274492000      1.908967000      9.164457000
H        6.102303000      0.862133000      8.862283000
C        5.138862000      2.414953000      9.992701000
O        4.904051000      1.590239000     11.009697000
H        7.193113000      1.922388000      9.776615000
H        4.168854000      2.012173000     11.543474000
