# Supplementary material for: Biomimetic [MFe3S4]3+ Cubanes (M = V/Mo) as Catalysts for a Fischer–Tropsch-like Hydrocarbon Synthesis—A Computational Study
Source: Inorg Chem. 2024 Dec 27;64(1):479–94. doi: 10.1021/acs.inorgchem.4c04995 (PMC11734119; doi:10.1021/acs.inorgchem.4c04995)
Supplement: Supplementary file 1 — ic4c04995_si_001.zip [file ic4c04995_si_001.zip › Vanadium - 2CO to Products (Table S7)/Fe-COHCH3(2+).xyz]

30
symmetry c1
V        3.532026000      5.726042000      7.595302000
Fe       4.685387000      3.551309000      6.303661000
Fe       4.120333000      3.460750000      9.197327000
Fe       6.194055000      5.243558000      8.019575000
S        5.253360000      5.736959000      6.043984000
S        2.677895000      3.635375000      7.339354000
S        4.546378000      5.686565000      9.581419000
S        6.060120000      2.924828000      8.008244000
Cl       2.304774000      2.535922000     10.409672000
Cl       4.747138000      2.366059000      4.365639000
Cl       8.170958000      6.139429000      8.645826000
C        1.389299000      7.500391000      8.237136000
C        2.377746000      8.328194000      7.620763000
C        0.226621000      8.090394000      8.761036000
O        3.421906000      7.678955000      7.148058000
Cl      -0.965065000      7.053982000      9.500945000
C        2.178721000      9.714370000      7.549551000
C        0.037028000      9.485569000      8.688726000
Cl       3.407843000     10.691376000      6.790384000
Cl      -1.402618000     10.199373000      9.357740000
C        1.010970000     10.297693000      8.084732000
Cl       0.785981000     12.021523000      8.001555000
O        1.667684000      6.219696000      8.241361000
C        5.323617000      1.518499000     11.088095000
H        4.943833000      1.503714000     12.124043000
C        5.261409000      2.917494000     10.562825000
O        6.163626000      3.681201000     11.180097000
H        6.369687000      1.171370000     11.112599000
H        6.086033000      4.585271000     10.769669000
H        4.715241000      0.834761000     10.489187000
