# Supplementary material for: Biomimetic [MFe3S4]3+ Cubanes (M = V/Mo) as Catalysts for a Fischer–Tropsch-like Hydrocarbon Synthesis—A Computational Study
Source: Inorg Chem. 2024 Dec 27;64(1):479–94. doi: 10.1021/acs.inorgchem.4c04995 (PMC11734119; doi:10.1021/acs.inorgchem.4c04995)
Supplement: Supplementary file 1 — ic4c04995_si_001.zip [file ic4c04995_si_001.zip › Vanadium - 2CO to Products (Table S7)/Fe-COHCH3(3+).xyz]

30
symmetry c1
V        3.517948000      5.758647000      7.675620000
Fe       4.640478000      3.580202000      6.318895000
Fe       4.187467000      3.498933000      9.226325000
Fe       6.256916000      5.136872000      8.073762000
S        5.238302000      5.749319000      6.127265000
S        2.684105000      3.674777000      7.418269000
S        4.626608000      5.704483000      9.617764000
S        6.040843000      2.860923000      7.970452000
Cl       2.419820000      2.760331000     10.487292000
Cl       4.649963000      2.475601000      4.386464000
Cl       8.218274000      6.063820000      8.523079000
C        1.390083000      7.524464000      8.249786000
C        2.383376000      8.346877000      7.652997000
C        0.200692000      8.095145000      8.725684000
O        3.451290000      7.691952000      7.236069000
Cl      -0.990571000      7.054349000      9.447320000
C        2.173507000      9.728490000      7.539545000
C       -0.004305000      9.483617000      8.613513000
Cl       3.412021000     10.701167000      6.802664000
Cl      -1.474855000     10.188269000      9.211166000
C        0.979405000     10.298533000      8.021860000
Cl       0.725995000     12.011505000      7.887550000
O        1.696745000      6.242521000      8.284593000
C        5.347869000      1.461619000     10.996134000
H        4.968027000      1.349638000     12.025457000
C        5.275186000      2.898220000     10.607149000
O        6.105390000      3.629013000     11.330495000
H        6.399268000      1.131220000     10.994489000
H        6.017595000      4.571805000     11.036115000
H        4.754544000      0.828314000     10.330731000
