# Supplementary material for: Biomimetic [MFe3S4]3+ Cubanes (M = V/Mo) as Catalysts for a Fischer–Tropsch-like Hydrocarbon Synthesis—A Computational Study
Source: Inorg Chem. 2024 Dec 27;64(1):479–94. doi: 10.1021/acs.inorgchem.4c04995 (PMC11734119; doi:10.1021/acs.inorgchem.4c04995)
Supplement: Supplementary file 1 — ic4c04995_si_001.zip [file ic4c04995_si_001.zip › Vanadium - 2CO to Products (Table S7)/S-CH2CH3(2+).xyz]

30
symmetry c1
V        3.879514000      6.957369000      8.562490000
Fe       4.042279000      4.388699000      9.455758000
Fe       5.106935000      6.757720000     10.872947000
Fe       6.357978000      5.685664000      8.444311000
S        4.463993000      5.095298000      7.338295000
S        3.013105000      6.193139000     10.495367000
S        5.970207000      7.803157000      9.150545000
S        6.284091000      4.026624000     10.105962000
Cl       5.992793000      6.910572000     12.924187000
Cl       2.758802000      2.523559000      9.737897000
Cl       8.194919000      5.565030000      7.126332000
C        1.439386000      7.988141000      7.498407000
C        2.096817000      9.119129000      8.078562000
C        0.142639000      8.140739000      6.978217000
O        3.310352000      8.880935000      8.531394000
Cl      -0.634616000      6.743330000      6.280442000
C        1.443762000     10.359568000      8.114782000
C       -0.508124000      9.390961000      7.025107000
Cl       2.281239000     11.716592000      8.822355000
Cl      -2.120949000      9.552394000      6.390002000
C        0.140755000     10.499969000      7.591089000
Cl      -0.659519000     12.044611000      7.656775000
O        2.140032000      6.881235000      7.496800000
C        6.412280000      1.231961000      9.993855000
H        5.335112000      1.190291000     10.212140000
C        6.745981000      2.475769000      9.183329000
H        6.687708000      0.321556000      9.436746000
H        6.958298000      1.221023000     10.949132000
H        7.822926000      2.539031000      8.969393000
H        6.207869000      2.487199000      8.225349000
