# Supplementary material for: Biomimetic [MFe3S4]3+ Cubanes (M = V/Mo) as Catalysts for a Fischer–Tropsch-like Hydrocarbon Synthesis—A Computational Study
Source: Inorg Chem. 2024 Dec 27;64(1):479–94. doi: 10.1021/acs.inorgchem.4c04995 (PMC11734119; doi:10.1021/acs.inorgchem.4c04995)
Supplement: Supplementary file 1 — ic4c04995_si_001.zip [file ic4c04995_si_001.zip › Vanadium - 2CO to Products (Table S7)/S-CH2CH3(3+).xyz]

30
symmetry c1
V        3.620492000      6.707300000      8.258416000
Fe       3.537842000      4.034307000      8.701261000
Fe       5.021884000      5.952373000     10.451619000
Fe       5.983821000      5.264199000      7.836250000
S        4.036993000      5.003863000      6.743166000
S        2.774024000      5.713751000     10.066706000
S        5.800004000      7.273683000      8.821242000
S        5.607601000      3.814914000      9.731999000
Cl       5.526680000      6.608128000     12.522408000
Cl       2.175994000      2.274174000      8.566355000
Cl       7.820189000      4.921179000      6.657260000
C        1.346401000      8.139775000      7.398673000
C        2.071134000      9.064080000      8.202457000
C        0.097236000      8.501410000      6.874589000
O        3.236733000      8.618015000      8.632143000
Cl      -0.760168000      7.343891000      5.899362000
C        1.535775000     10.332882000      8.463970000
C       -0.437592000      9.777397000      7.141907000
Cl       2.454305000     11.434541000      9.448729000
Cl      -1.988960000     10.215420000      6.493728000
C        0.280055000     10.691247000      7.934268000
Cl      -0.380747000     12.262916000      8.268212000
O        1.955744000      6.985359000      7.208297000
C        6.968778000      1.572332000     10.637769000
H        6.072254000      0.963292000     10.455392000
C        7.091190000      2.692220000      9.620131000
H        7.849490000      0.915509000     10.562374000
H        6.922546000      1.964528000     11.663515000
H        7.967635000      3.327819000      9.797137000
H        7.119234000      2.320764000      8.588629000
